# Supplementary material for: Dysregulated expression of homeobox family genes may influence survival outcomes of patients with epithelial ovarian cancer: analysis of data from The Cancer Genome Atlas
Source: Oncotarget. 2017 Aug 1;8(41):70579–85. doi: 10.18632/oncotarget.19771 (PMC5642578; doi:10.18632/oncotarget.19771)
Supplement: Supplementary file 2 [file oncotarget-08-70579-s002.xlsx]

## Sheet: DATA
sample	age_at_initial_pathologic_diagnosis	AGE01	clinical_stage	STAGE01	neoplasm_histologic_grade	GRADE01	lymphatic_invasion	LN01	tumor_residual_disease	R12	eastern_cancer_oncology_group	ECOG01	_OS_IND	days_OS	OS	HOXA1	HOXA2	HOXA3	HOXA4	HOXA5	HOXA6	HOXA7	HOXA9	HOXA10	HOXA11	HOXB1	HOXB2	HOXB3	HOXB5	HOXB6	HOXB7	HOXB8	HOXB9	HOXB13	HOXC4	HOXC5	HOXC6	HOXC8	HOXC10	HOXC11	HOXC13	HOXD1	HOXD3	HOXD9	HOXD10	HOXD11	HOXD12	HOXD13
TCGA-13-0758-01	60	1	Stage IV	1	G3	1			1-10 mm	1			1	346	11.5333	-0.707243	-0.470508	0.239257	-0.804296	-1.04268	-0.115029	-0.0519224	-0.257046	-0.543174	0.0465213	-0.1202	0.0106692	0.213321	-0.920222	-1.26098	-1.47285	0.386952	0.0560134	0.0272534	-0.189126	-0.358989	-2.12832	0.279717	-0.39385	-0.0183359	-0.066873	2.22956	1.68598	-0.0989459	0.111376	0.058567	0.495694	0.156082
TCGA-13-0724-01	72	1	Stage IV	1	G3	1			1-10 mm	1			1	83	2.76667	0.841117	2.15217	0.191227	4.30321	3.94082	0.149921	0.629528	1.92124	0.635676	-0.0859087	-0.0228101	0.622059	0.350061	0.0436579	-0.264692	0.823427	-0.000597673	0.145773	0.0282634	0.727274	0.497241	0.0736224	-0.0605331	-0.21942	-0.0702859	-0.128783	1.70038	0.320054	-0.275726	-0.00922369	-0.118393	0.0230842	0.160202
TCGA-24-1616-01	56	1	Stage IIIC	1	G3	1			1-10 mm	1			1	1163	38.7667	-0.521083	-0.365458	0.0422666	-1.08826	-1.30441	-0.0403694	-0.436252	-0.284076	-0.339624	-0.0592487	-0.30952	0.584149	-0.208219	1.82087	2.64709	0.593007	0.0398723	0.0736834	-0.143767	0.566954	1.01142	0.297562	-0.154203	-0.39643	0.165504	-0.163433	-2.34164	-1.08716	-0.313376	-0.431974	0.235577	-0.0599258	0.0388923
TCGA-30-1855-01	61	1	Stage IIIC	1	G3	1	NO	0	1-10 mm	1			1	75	2.5	0.0568273	0.0699215	-0.142023	-0.269656	-0.0956099	0.00278059	-0.229022	-0.143696	-0.165174	0.0615313	0.46947	-1.31679	-0.223719	-0.718202	-1.42763	-1.35206	0.285682	-0.183367	-0.0506866	0.107664	0.559801	-0.103248	-0.156743	-0.20162	-0.0346759	0.011757	0.922131	0.956634	0.183144	-0.112184	0.063367	-0.0556958	0.0217923
TCGA-31-1956-01	60	1	Stage IIIB	1	G3	1	YES	1					0	1342	44.7333	-0.337443	-0.0585585	-0.0360734	1.39227	0.17874	-0.166639	-0.318742	-0.372156	-0.517544	0.0296613	0.31039	0.421969	-0.144319	-0.498902	-1.21535	-1.5726	-0.0412177	-0.127617	-0.205437	-1.64033	-0.632759	0.369032	-0.402893	-0.59524	-0.113006	-0.292203	-0.141219	-0.601516	-0.197196	0.631346	-0.341283	0.139794	0.0243623
TCGA-61-1901-01	65	1	Stage IV	1	G3	1	YES	1					1	347	11.5667	-0.179763	-0.204758	0.0343166	-0.369506	0.54716	0.00490059	-0.187442	-0.333856	-0.218854	0.0168013	-0.0398801	1.09216	-0.0358592	0.376478	0.439728	1.59679	0.200972	0.0547334	-0.114957	-1.49555	-0.137969	0.302112	0.363167	-0.33723	-0.0144059	-0.248733	-0.624599	-1.02512	0.102734	0.0882263	-0.032383	0.208514	-0.0878877
TCGA-61-1727-01	74	1	Stage IC	0	G3	1			No Macroscopic disease	1			0	564	18.8	-0.475853	0.0048015	0.0407566	-1.06946	-0.7965	0.0553906	-0.507762	-0.257866	-0.427554	-0.0264487	0.4802	-1.90798	-0.248089	-0.750942	-1.73155	-2.42059	0.156232	-0.0654966	0.0803434	-1.8779	-0.409479	-0.898628	0.469867	-0.21624	0.321054	-0.032073	2.34523	0.734904	-0.00124585	0.383076	-0.172003	-0.0685858	0.0475023
TCGA-25-1324-01	74	1	Stage IIIC	1	G3	1			1-10 mm	1			1	1035	34.5	-0.647923	-0.368598	0.113747	-1.01853	-0.97329	-0.116759	-0.516882	-0.557146	-0.628754	-0.0839087	-0.28415	-0.609571	-0.137939	-0.841112	-1.53097	0.283867	-0.251258	-0.0586566	0.0500334	-0.0964755	-0.669039	-1.17264	0.220067	-0.39692	-0.0103259	-0.270783	0.162421	1.0988	0.198444	0.233306	0.122597	0.153084	-0.00755769
TCGA-57-1585-01	57	1	Stage IIIC	1	G3	1	YES	1	11-20 mm	2			1	53	1.76667	-0.117203	-0.142318	-0.469253	-0.504456	0.3113	0.124461	-0.217942	-0.551736	-0.647534	-0.219519	0.0105199	0.825049	0.0237708	0.838588	1.81482	1.23591	-0.0688677	-0.267877	-0.101927	-0.129756	-0.192099	-0.411028	-0.260013	-0.64613	-0.225206	-0.137903	-2.36374	-1.11998	-0.325596	0.0497263	-0.034833	-0.316186	-0.185298
TCGA-59-2351-01	51	1	Stage IIIC	1	G3	1			1-10 mm	1			0	3532	117.733	-0.349443	-0.171948	0.210017	-0.405176	-1.16934	-0.190969	-0.134982	-0.462126	-0.649184	-0.138979	-0.18215	-0.854301	-0.325389	-1.00061	-1.7727	-0.529593	-0.100378	-0.162817	0.00338342	1.39452	0.963191	1.0596	0.134877	-0.27416	-0.316516	0.068237	1.8119	-0.427576	0.519024	-0.0209237	-0.134473	-0.117576	-0.0898277
TCGA-36-1577-01	43	0	Stage IIC	0	G2	0			No Macroscopic disease	1			0	783	26.1	-0.527053	-0.184858	-0.253943	-0.903326	-1.4867	-0.171929	-0.553422	-0.452176	-0.646504	-0.198309	0.0365399	-0.445891	-0.0186592	-0.806482	-1.04587	-0.229173	-0.138938	0.0428034	0.0927834	1.08788	0.751121	2.10786	-0.00342307	-0.34258	-0.133996	-0.265063	-2.25308	-1.23762	-0.182496	0.0530463	0.084497	-0.0805258	-0.0681877
TCGA-24-2271-01	55	1	Stage IIIC	1	G3	1	YES	1	>20 mm	2			1	962	32.0667	-0.369413	-0.0920585	-0.0785634	-0.397596	-0.13186	-0.127209	-0.205622	-0.467926	-0.530864	-0.179209	0.0757199	1.76113	0.308031	0.223648	0.728158	0.203877	-0.226908	-0.326947	-0.115447	0.660644	0.170221	0.368122	-0.297643	-0.39352	-0.311286	-0.086423	-2.34801	-1.28164	-0.211666	0.0119563	-0.180133	-0.255536	-0.111358
TCGA-09-2049-01	64	1	Stage IIIC	1	G3	1	NO	0	>20 mm	2			0	3419	113.967	-0.460523	-0.0603685	0.0504066	-0.907956	-1.50242	0.405881	-0.213932	-0.511096	-0.591934	-0.0963187	0.0365699	-1.41002	0.184081	-0.756382	-1.92848	0.315427	0.451252	0.240233	-0.208347	1.4722	0.884481	2.1644	0.733017	3.72019	1.49146	0.231437	-0.830299	-0.438846	0.433234	0.579946	-0.141293	0.604174	0.302692
TCGA-04-1362-01	59	1	Stage IIC	0	G3	1			1-10 mm	1	1	0	1	1348	44.9333	-0.285793	0.145452	-0.162613	1.82558	2.17093	-0.0594294	0.00243755	-0.441796	-0.126914	-0.187909	-0.31537	-0.436601	-0.197079	-0.413952	-0.255422	0.234077	-0.220598	-0.128237	0.0723034	0.892674	0.633741	2.37125	0.163567	2.42902	0.0742741	-0.085383	3.23658	0.720754	0.617674	-0.0731137	-0.093873	0.0800942	-0.0156577
TCGA-29-1774-01	82	1	Stage IIIC	1	G3	1			>20 mm	2	2	1	0	527	17.5667	1.47943	0.249752	-0.0177334	2.66158	2.21852	0.163951	0.876038	2.50354	0.803356	0.290731	0.14157	1.26912	0.199421	1.69534	3.10554	1.50456	0.314552	0.621133	-0.0268466	0.529594	0.217501	0.641132	-0.144463	0.0742599	0.264114	-0.188513	0.721081	-0.750686	0.326514	0.0654263	0.402687	-0.115266	-0.0538177
TCGA-24-1431-01	67	1	Stage IIIC	1	G3	1	YES	1	1-10 mm	1			1	567	18.9	-0.130433	-0.151248	0.130027	-0.664556	-1.25422	0.177731	-0.314532	-0.283546	-0.396354	0.141341	0.1246	1.1479	0.390241	-0.300502	1.88162	-0.603283	-0.135858	-0.0188066	0.230373	-2.44778	-0.234169	-1.42829	0.331387	-0.59571	-0.0106259	-0.110253	1.25593	0.961114	0.842584	-0.274174	-0.089453	-0.0649058	0.0649323
TCGA-09-1659-01	51	1	Stage IIIC	1	G3	1	YES	1	>20 mm	2			1	304	10.1333	-0.541613	-0.0922685	-0.0961234	-1.0105	-1.2212	-0.107029	-0.214562	-0.244406	-0.212234	-0.226869	-0.0204001	-0.500701	0.127161	-0.810262	-1.27092	0.206047	0.0411923	0.0144634	-0.0962366	-0.269156	-0.425809	-0.381418	-0.0365431	0.16178	-0.0662359	-0.402313	1.49348	1.04203	0.139734	0.0273463	-0.059793	0.245914	-0.0239877
TCGA-23-1122-01	53	1	Stage IIIC	1	G3	1	NO	0	1-10 mm	1			1	1189	39.6333	-0.619573	-0.400798	-0.122133	-1.25651	-0.963	-0.0988994	-0.547982	-0.552396	-0.569324	-0.157769	-0.0564001	0.293459	-0.129449	1.40995	2.21155	0.206167	0.0318823	-0.201587	-0.123067	0.587894	0.146101	0.503322	-0.0966231	-0.00902008	-0.0939259	-0.078843	0.813841	0.730634	-0.365836	-0.416854	-0.053163	-0.226386	-0.0980577
TCGA-24-1552-01	77	1	Stage IIIC	1	G3	1	YES	1	1-10 mm	1	0	0	1	1259	41.9667	-0.581343	0.0095615	-0.0262034	-1.02207	-1.23969	-0.288259	-0.184972	-0.300076	-0.448364	0.111281	-0.0641001	1.09375	-0.0858992	-0.457182	-0.187812	-0.336753	-0.0386177	0.155573	0.0930434	-0.933376	-0.561339	-1.59258	0.244477	-0.25279	0.416834	-0.052133	1.95861	2.16372	0.162704	-0.185714	0.028607	-0.0534958	-0.0193477
TCGA-13-1488-01	59	1	Stage IV	1	G3	1			11-20 mm	2			1	2154	71.8	-0.518173	-0.347658	-0.0980834	-0.864526	-1.10088	-0.109189	-0.198922	-0.624736	-0.641554	0.0138113	-0.0719901	-0.609621	-0.210659	-0.643542	-0.422192	0.777127	-0.289978	-0.222877	-0.0244466	-0.0372655	-0.100649	-0.111348	-0.218373	-0.48595	-0.205656	-0.277483	0.174001	1.59681	-0.252436	-0.192374	0.027227	0.182604	-0.0666177
TCGA-36-2545-01	42	0	Stage IIIA	1	G3	1			No Macroscopic disease	1			0	557	18.5667	0.105307	-0.274668	-0.225303	1.19797	-1.12833	-0.100149	-0.214292	-0.423336	-0.355744	-0.179379	-0.24185	0.0969592	-0.218849	-0.878302	-0.0882321	0.257497	-0.281078	-0.164377	0.178893	-0.621816	-0.372519	1.01161	0.274157	2.97433	0.430824	0.171757	0.541401	0.284804	0.298234	-0.163954	-0.138183	-0.0121758	0.0283523
TCGA-61-2087-01	49	1	Stage IC	0	G3	1	NO	0	No Macroscopic disease	1			0	146	4.86667	-0.273913	0.493282	-0.120353	2.06804	1.74235	0.0804206	-0.00665245	-0.269846	-0.109344	-0.104059	0.2208	1.64866	0.163411	-0.0972021	2.15617	1.33974	0.354202	0.0661034	-0.234687	1.79935	0.416051	0.463862	0.0801569	-0.0233201	0.0508441	0.116847	-0.989209	-0.578216	-0.0425259	-0.0638237	-0.037433	-0.0162358	-0.117818
TCGA-24-1419-01	62	1	Stage IIIC	1	G3	1			11-20 mm	2			0	239	7.96667	0.179587	-0.339288	-0.167523	0.746314	-0.30917	0.0101606	0.234178	-0.288186	0.672236	0.316391	0.0324899	0.606749	0.0647408	0.125648	1.18507	-0.936553	0.0224623	-0.250667	0.0634034	1.26774	0.501551	0.858402	-0.163953	0.0612299	-0.0321059	0.284507	-0.320009	-0.486686	-0.121226	-0.272464	-0.172863	-0.0197858	0.0211823
TCGA-23-2649-01	60	1	Stage IIIC	1	G3	1	YES	1	1-10 mm	1			0	116	3.86667	0.567487	-0.165508	-0.188653	0.762634	0.92742	0.100871	1.28402	3.84302	2.57998	0.0897513	-0.10732	0.569389	-0.00668919	2.10591	2.93977	2.01711	0.171452	0.290643	-0.119327	-0.0657355	-0.209409	1.03552	0.0880269	0.4135	-0.300636	0.042557	-0.418229	-0.812516	0.279514	-0.0455337	-0.138213	-0.275066	-0.00903769
TCGA-13-1408-01	59	1	Stage IIIC	1	G3	1			>20 mm	2			1	1680	56	0.0453173	-0.0630285	0.198197	-0.370186	0.64185	0.123751	0.241578	-0.209706	-0.366944	-0.140889	0.14152	0.183569	0.213931	1.07135	2.8406	0.667227	-0.0212277	-0.0783566	-0.0645566	-0.502236	-0.0503493	0.582282	0.226937	-0.35985	0.0862141	-0.110273	-1.98583	-1.18744	-0.140736	-0.111544	-0.014273	0.107704	-0.0784077
TCGA-30-1866-01	61	1	Stage IV	1	G2	0			1-10 mm	1			1	1114	37.1333	-0.531903	-0.314788	-0.0950734	-0.738266	-1.38844	0.131691	-0.510872	-0.559876	-0.417204	0.0891413	0.63614	-2.52263	-0.148249	-0.923762	-1.92844	-2.36611	0.247912	0.140023	-0.0700866	0.715814	0.0635907	-2.13264	-0.459233	-0.4984	-0.0778159	0.189377	2.92355	1.71513	0.106954	0.428476	-0.094553	0.298254	0.173662
TCGA-23-1809-01	63	1	Stage IIC	0	G3	1	NO	0	1-10 mm	1			0	16	0.533333	1.00488	-0.191528	-0.0780634	-0.650326	-1.14854	0.687681	0.778358	-0.220776	0.939836	-0.0613087	0.43183	-2.6547	-0.0209692	-1.18181	-1.31456	1.58	0.541132	0.423983	0.0123134	-0.586766	-0.746149	1.99472	0.513017	1.37113	-0.150566	0.832997	-2.2802	-0.943806	0.0461941	1.20496	0.828847	1.37731	0.396012
TCGA-61-1738-01	60	1	Stage IIIC	1	G3	1	YES	1	1-10 mm	1			1	1089	36.3	-0.0181927	1.31121	-0.228103	2.64807	4.5074	0.289341	1.82514	4.62386	2.2478	0.116701	-0.0826801	2.27604	-0.0108992	3.13727	3.53536	0.977587	-0.146758	0.776373	0.0703334	-1.17819	-0.300699	-2.14917	0.00711693	-0.32898	0.00750415	0.031057	-2.46509	-1.12237	-0.205636	0.244066	0.232127	0.197954	0.0132823
TCGA-25-1630-01	73	1	Stage IIIC	1	G3	1			1-10 mm	1			1	1162	38.7333	-0.657733	-0.197158	0.00373658	-0.994736	-0.95106	-0.185509	-0.338192	-0.494966	-0.656964	-0.112759	-0.0897601	-0.877741	-0.260069	-0.707542	-1.70831	-0.814183	-0.123358	-0.115317	0.0692834	-0.224236	-0.431919	-0.864308	-0.207253	-0.52583	0.105154	-0.287803	2.7409	0.748834	0.0441741	-0.198174	-0.087353	0.0851842	-0.0353977
TCGA-13-0792-01	40	0	Stage IIIC	1	G3	1			No Macroscopic disease	1			0	3602	120.067	-0.708833	-0.136868	0.00370658	-0.786346	-1.56636	-0.191059	-0.0921424	0.0575744	-0.479964	0.00826126	0.32864	-2.35166	0.286161	-0.616732	-1.44833	-2.07961	0.392482	-0.123337	0.132953	-0.716356	0.0206607	-1.67166	0.276887	-0.65113	0.335874	-0.069483	-0.0843588	0.612544	-0.149706	-0.0872737	0.047497	0.324574	0.326732
TCGA-29-1785-01	55	1	Stage IIIC	1	G3	1	YES	1	>20 mm	2	0	0	1	1104	36.8	-0.138623	-0.256908	-0.0254334	-1.13194	-0.95532	-0.0819394	-0.331902	-0.297116	-0.460914	0.0444413	0.23757	-1.64447	-0.237329	-0.830402	-1.42571	0.601007	-0.230458	-0.182547	-0.134827	0.0802745	-0.435119	-1.80493	-0.0782031	-0.45143	0.0667041	-0.060803	2.48946	0.430494	0.387734	-0.101944	0.063077	-0.0175858	0.132132
TCGA-29-1698-01	53	1	Stage IIIC	1	G3	1			1-10 mm	1			0	2078	69.2667	1.7123	0.350402	0.0136866	1.43165	2.24995	0.0156506	0.361458	0.178644	0.774966	-0.00390874	0.0365799	1.61154	-0.107989	-0.290082	1.5739	1.7217	-0.150868	0.204903	0.0118234	2.00011	0.419481	1.30842	-0.210063	-0.18342	0.106784	-0.085253	2.19399	0.368184	-0.138346	-0.198634	-0.123463	-0.0217958	-0.00030769
TCGA-29-1705-01	47	1	Stage IIIC	1	G2	0			>20 mm	2	0	0	1	555	18.5	-0.305103	-0.0243385	0.0114866	-0.772306	-0.14113	-0.139509	-0.00849245	-0.354706	-0.523634	-0.0952287	-0.22737	-0.787411	-0.165129	-0.762662	-1.05955	-0.890243	0.0716923	-0.111507	-0.188767	-1.75427	-0.352009	-1.41054	-0.0903231	-0.32954	0.147304	-0.013233	1.78483	1.42129	0.0773441	0.166806	0.035967	0.138604	-0.0144577
TCGA-24-1563-01	66	1	Stage IIIC	1	G3	1			1-10 mm	1			1	1451	48.3667	-0.132863	-0.383458	0.0358466	-0.710946	0.64669	-0.0802794	0.132048	-0.257056	-0.364734	0.0267813	-0.13601	-0.601911	-0.351779	-0.685492	-0.882192	-1.3459	0.0270823	-0.127117	-0.198187	-0.837976	-0.484599	0.599592	0.00786693	-0.25151	0.110024	-0.111423	0.889211	0.808744	-0.292226	-0.113884	-0.077203	-0.0215458	-0.0978677
TCGA-29-1705-02	47	1	Stage IIIC	1	G2	0			>20 mm	2	0	0	1	555	18.5	-0.177513	-0.283068	-0.111113	-0.603296	-0.18624	-0.0291694	0.321488	0.0658144	0.613416	0.193531	-0.1761	-1.9602	-0.257629	-0.909642	-1.44344	-0.406543	-0.273618	-0.287647	-0.375117	-2.37102	-0.577859	0.630292	-0.175963	0.77144	0.0863641	-0.177523	0.104561	0.261214	0.0499941	-0.282294	0.113147	-0.113516	0.00578231
TCGA-13-1499-01	56	1	Stage IIIC	1	G3	1							0	3500	116.667	-0.117573	-0.163048	-0.225353	-0.752106	0.12581	-0.193839	-0.271832	-0.680886	-0.646834	-0.116199	-0.28747	-1.13152	-0.184059	-1.02595	-1.53026	-1.49655	-0.245168	-0.261287	-0.00295658	0.220384	-3.9258e-05	-0.421878	-0.429473	-0.34893	-0.274586	-0.330983	-0.181139	0.851284	0.147644	-0.235054	-0.265213	-0.252156	-0.172348
TCGA-61-2098-01	62	1	Stage IIIC	1	G2	0			11-20 mm	2			0	1993	66.4333	-0.742713	-0.443568	-0.0249234	-1.01886	-1.49223	-0.193089	-0.514852	-0.514776	-0.612964	-0.255719	0.0260899	-0.0452508	-0.0387192	0.607738	1.73712	0.991817	0.0708323	0.0859434	-0.106487	-0.257206	-0.392139	0.366092	-0.358633	-0.66492	-0.158576	-0.151913	-2.56038	-1.18402	-0.155396	-0.281994	-0.185353	-0.109856	-0.0785977
TCGA-20-1684-01	51	1	Stage IIIC	1	G3	1	NO	0	1-10 mm	1	0	0	0	581	19.3667	-0.502093	-0.208158	-0.0299734	-0.855746	-1.33611	-0.0900394	-0.463332	-0.316486	-0.475224	-0.00467874	0.00850993	0.269499	-0.0724892	-0.366132	-1.19768	-0.287023	0.000322327	0.00482339	-0.137877	0.671004	1.67482	-0.0624876	-0.0609931	-0.2958	0.0138541	-0.229533	3.39971	1.23765	0.0864941	-0.188344	0.181537	0.0326942	-0.0198977
TCGA-42-2587-01	75	1	Stage IIIC	1	G3	1	YES	1	>20 mm	2			0	722	24.0667	0.748027	0.158772	-0.222613	2.47343	1.52418	0.108411	0.696538	0.0636344	1.69367	-0.0516687	-0.38727	1.14366	0.0562008	2.63432	2.82395	1.57656	0.0140223	0.246533	-0.141197	-0.0448855	0.828121	1.16059	0.0694969	-0.36839	-0.303286	-0.165583	0.0672112	-1.02623	-0.108246	-0.115614	0.124287	-0.139166	-0.130958
TCGA-13-0920-01	65	1	Stage IIIC	1	G3	1			1-10 mm	1			1	1484	49.4667	-0.595783	-0.361308	0.116657	-1.19115	-1.55204	-0.213889	-0.434792	-0.556816	-0.439604	0.146921	-0.14121	1.03911	0.243101	0.377738	1.3444	1.49335	0.128592	0.317623	0.0251634	0.823564	0.543181	-0.207748	0.0574469	-0.13762	-0.0144259	0.040197	0.583711	-0.0320962	-0.367916	-0.252594	0.062187	-0.0165558	-0.0721277
TCGA-24-1846-01	45	1	Stage IIIC	1	G3	1	YES	1	1-10 mm	1	1	0	0	133	4.43333	0.0957173	-0.196108	-0.286933	-0.223026	-0.69173	-0.0273994	-0.214822	-0.274956	-0.251914	-0.0653187	0.23929	-1.91903	-0.180129	-0.965012	-1.66226	-1.8009	0.0232923	0.0466834	-0.113427	1.64528	0.460461	2.65318	0.204907	2.45778	0.285924	0.059757	2.39919	0.831034	0.0812941	-0.0558937	-0.066543	-0.155756	-0.0561377
TCGA-24-1604-01	66	1	Stage IIIC	1	G3	1							1	2688	89.6	-0.419113	-0.213618	-0.207923	-0.930956	-1.52851	-0.352309	-0.373952	-0.333956	-0.487034	-0.0861887	-0.0582801	0.350199	-0.159809	0.765108	1.89228	0.943497	0.209822	0.214523	-0.0540666	-0.124216	-0.131479	0.734132	-0.108243	0.22408	0.0655641	0.00223702	-2.29258	-1.11146	-0.154206	-0.340464	-0.032623	0.242734	-0.0990277
TCGA-13-1506-01	45	1	Stage IIIC	1	G3	1							1	1039	34.6333	-0.501313	-0.413588	-0.00868342	-0.940136	-1.45182	-0.126599	0.510868	0.816284	-0.134594	-0.00912874	-0.24509	1.04059	-0.0138992	-0.688232	-1.15459	-0.512943	-0.221608	0.0926834	0.127373	2.0258	0.491471	2.28489	0.373267	2.33695	-0.00343585	0.135857	0.551501	0.314714	-0.0633659	0.240606	-0.000653019	0.0259542	0.0651523
TCGA-61-2018-01	62	1	Stage IC	0	G3	1	NO	0	No Macroscopic disease	1			0	1381	46.0333	-0.264733	0.242692	0.231997	-0.420626	-1.18237	0.130561	-0.157172	-0.443646	-0.139754	-0.0633187	0.16844	0.130129	0.0398008	-0.123962	1.00995	0.817507	0.697792	0.0510034	0.0364634	-0.390336	-0.276739	-0.258488	0.297937	-0.36389	0.398314	0.183297	-2.31656	-1.12675	-0.0826959	-0.233464	-0.031083	0.292634	0.255022
TCGA-31-1944-01	47	1	Stage IIIC	1	G3	1	YES	1	No Macroscopic disease	1			0	1386	46.2	-0.222403	-0.137618	-0.125323	0.221734	-0.59681	-0.00820941	-0.170242	2.36941	1.04621	-0.0182287	0.45791	-2.96732	0.0282508	-0.963752	-1.74786	-2.64078	0.0711723	0.0747334	-0.00935658	-1.65948	-0.201629	-0.298088	0.0665369	-0.25911	0.140174	-0.147913	2.92048	0.949414	-0.321836	-0.195104	-0.214223	-0.0191558	0.0493723
TCGA-10-0934-01	50	1	Stage IIIC	1	G3	1	NO	0	1-10 mm	1			1	204	6.8	-0.352033	-0.205368	0.225387	-1.01494	-1.39761	0.426111	-0.563732	-0.181406	-0.324604	0.0766613	0.33103	-0.100421	0.295081	1.68035	2.9999	2.06251	0.270692	2.34372	0.0430334	0.375594	0.00266074	2.68085	1.72618	3.98782	0.419314	0.249107	-2.11589	-1.10655	-0.162746	0.156836	-0.121713	0.0749242	0.0225623
TCGA-13-0908-01	58	1	Stage IV	1	G3	1			1-10 mm	1			1	1843	61.4333	0.247267	-0.193408	-0.0896334	-0.398676	0.0636701	-0.209809	-0.299392	-0.331756	-0.524924	-0.0553587	0.15711	-0.776281	-0.0231192	-0.866262	-1.31172	-1.81708	-0.237128	-0.167907	0.0447834	0.424884	0.760501	-0.815898	0.0823669	-0.60672	0.0115041	-0.013973	0.180521	0.877654	-0.247306	-0.0725237	-0.273883	-0.0646158	-0.151398
TCGA-04-1350-01	46	1	Stage IIIC	1	G3	1			>20 mm	2	0	0	1	1946	64.8667	0.137117	0.140042	0.138377	1.54989	-0.57491	0.0726306	-0.322472	-0.533656	-0.427864	-0.171889	0.0520499	-0.131751	0.101721	-0.612732	-1.09846	0.107367	0.165452	-0.00385661	0.0164034	0.661694	0.297921	-0.986328	0.672567	-0.37806	0.173534	-0.055013	-2.16368	-0.983116	-0.105526	-0.0988737	-0.211653	0.0447042	0.0749723
TCGA-24-2293-01	47	1			G3	1			>20 mm	2			1	506	16.8667	0.643887	0.109332	-0.173493	0.383854	1.84232	-0.253369	-0.00140245	-0.206016	-0.505654	-0.119159	-0.21369	1.65576	0.188941	-0.0905821	0.154738	0.946327	-0.262688	-0.152207	-0.164737	0.413614	-0.0711193	0.555682	-0.0703731	-0.4333	-0.0937259	-0.122763	-0.256879	-1.03985	-0.120246	-0.169934	-0.226443	-0.00796575	-0.197168
TCGA-23-1023-01	65	1	Stage IIIC	1	G3	1	YES	1	1-10 mm	1			0	1233	41.1	0.812327	-0.187508	-0.0875134	0.676734	-0.60596	-0.0462894	0.0794576	0.0367344	-0.136314	0.0319013	-0.31031	2.01528	0.228801	2.75583	3.15037	1.7947	0.0774223	0.499573	-0.0120966	-1.01078	-0.0810193	1.16622	-0.0326131	0.59721	-0.0760359	0.039547	-2.12682	-1.17541	-0.0993159	0.149676	0.476487	-0.0897058	-0.0329877
TCGA-13-0890-01	56	1	Stage IIIC	1	G3	1			1-10 mm	1			0	4424	147.467	-0.276423	-0.125198	0.262587	-0.335616	0.96887	-0.172469	-0.281622	-0.535296	-0.481024	0.142161	-0.17589	0.666119	-0.177759	-0.214922	1.70737	1.4453	0.255342	0.584713	0.0300634	-0.0329355	0.294561	0.897612	-0.0743831	-0.36483	-0.121076	-0.158093	-0.746599	-1.20642	-0.345666	0.0251663	-0.151413	0.0152042	-0.205678
TCGA-29-1762-01	59	1	Stage IV	1	G2	0			>20 mm	2	2	1	1	2634	87.8	-0.517563	-0.290498	-0.125593	-0.972476	-1.33484	-0.179859	-0.267252	-0.301936	-0.589184	-0.0434587	0.0586999	1.10235	-0.00350919	0.180968	2.49563	1.05848	0.321732	0.0917934	-0.0840766	1.56116	2.35015	0.451292	-0.0139031	-0.42637	0.265444	0.054617	2.61881	0.469144	-0.0843459	-0.0298837	-0.370193	0.232874	0.0313123
TCGA-36-2533-01	55	1	Stage IIIC	1	G3	1	YES	1							0	1.09723	0.461702	-0.138823	1.5967	2.03224	0.754531	0.888248	0.143884	3.02028	1.81331	-0.18508	0.858269	-0.163629	0.234318	-0.262702	1.52372	0.0328823	0.279193	-0.137627	0.907554	1.11256	1.27278	0.429407	2.49524	0.0793341	0.089377	1.91991	-0.343176	0.499784	-0.178614	0.293257	-0.159856	-0.0670377
TCGA-23-1110-01	42	0	Stage IIIC	1	G3	1	YES	1	No Macroscopic disease	1			0	1658	55.2667	-0.545413	-0.126118	0.417747	-0.905006	-1.49095	-0.184309	-0.474712	-0.512746	-0.363674	-0.0896787	0.0962699	-2.7932	-0.218649	-0.603162	-2.00236	-2.69794	-0.212748	-0.0560166	0.108843	0.642804	0.941591	-1.57864	0.141427	-0.41247	0.180374	0.187727	-0.660799	1.46611	-0.101006	-0.132134	-0.192203	-0.188966	0.148792
TCGA-25-2401-01	64	1	Stage IIIC	1	G3	1			1-10 mm	1			1	90	3	0.0620073	-0.291988	-0.134233	-0.301476	-0.51996	-0.244349	-0.173012	-0.212966	-0.364534	0.0266813	-0.0813701	0.355139	-0.126669	0.958648	1.44851	0.878377	-0.157928	-0.196447	-0.196067	-1.65886	-0.279429	0.758382	-0.112863	-0.26253	-0.393396	0.070907	2.1934	-0.0226162	-0.0377359	-0.0793237	-0.042083	-0.270056	-0.103408
TCGA-25-1312-01	69	1	Stage IV	1	G3	1			1-10 mm	1			1	31	1.03333	0.378767	-0.0169785	0.254177	0.453784	1.6469	0.437201	0.653868	1.22254	1.62525	-0.0698087	-0.0324301	0.368309	-0.0207192	0.571048	1.767	0.0320474	-0.200658	0.232163	0.137033	-0.428976	-0.0972493	2.36915	0.305107	-0.32611	-0.242426	0.241807	0.530971	-0.0498762	0.487124	1.40401	2.09903	0.00015425	0.0682823
TCGA-04-1338-01	78	1	Stage IIIC	1	G3	1			1-10 mm	1	1	0	0	1418	47.2667	-0.178463	-0.414568	0.136897	-0.438406	0.34809	-0.0122094	0.214698	-0.0966456	-0.0971944	0.0191313	0.22579	0.372439	0.164871	1.5804	2.87995	0.487727	0.177932	0.0282034	0.0426234	0.174874	0.000630742	1.04799	0.253617	0.12633	-0.0419559	0.026877	-1.6753	-1.08451	-0.264806	-0.220804	-0.095213	-0.0168858	0.116072
TCGA-13-0723-01	63	1	Stage IIIC	1	G3	1			>20 mm	2			1	1204	40.1333	0.511747	-0.250648	0.0758866	-0.810736	-0.67392	-0.302939	-0.417812	-0.129316	0.559826	0.00757126	-0.0280101	-0.929031	0.0210708	-0.991682	-1.4364	-1.20856	0.0916323	-0.0263066	-0.0666866	-0.413516	-0.449589	1.61475	-0.185023	-0.43419	-0.0753459	0.018137	0.414441	1.34887	0.796884	0.0873963	0.175017	0.0625842	0.0531923
TCGA-13-0757-01	71	1	Stage IIIC	1	G3	1			1-10 mm	1			1	340	11.3333	-0.521063	-0.246988	0.188307	-0.0147264	0.34571	-0.0845294	-0.501472	0.0397744	-0.414244	0.0577713	-0.29095	-0.536811	0.0425808	-0.482282	-1.08573	1.42267	0.0757623	-0.135127	0.00303342	-0.621616	-0.452839	-0.884658	-0.000303069	-0.0515201	-0.150956	-0.187203	0.212371	-0.745336	0.251984	0.0355263	0.098527	0.290584	0.00198231
TCGA-36-2544-01	58	1	Stage IIIC	1	G3	1			>20 mm	2			0	638	21.2667	-0.408123	-0.341578	-0.164733	-0.924076	-1.2	-0.118969	-0.297752	-0.250986	-0.414304	0.0141613	-0.29861	1.63621	0.0947308	2.14302	3.05928	1.99083	0.177052	0.434823	-0.146957	1.02187	0.308051	-0.288628	-0.0149331	-0.1452	-0.132386	-0.164123	1.15246	1.03593	0.704324	0.265806	0.659317	-0.0772158	0.0684923
TCGA-61-1900-01	51	1	Stage IIIB	1	G3	1	NO	0	No Macroscopic disease	1			0	176	5.86667	0.728017	0.0065115	-0.186773	1.84872	2.02621	0.259971	2.23772	0.875914	-0.589984	-0.0780687	0.0913699	-2.77625	-0.240639	-0.787872	-1.6085	0.851677	-0.139428	-0.101167	-0.0124166	0.379054	0.116031	1.91196	-0.0139531	-0.29135	0.0155741	-0.043643	-2.17088	-1.28261	-0.182916	-0.0343637	0.125797	0.0614042	0.0815723
TCGA-13-0919-01	52	1	Stage IIIC	1	G3	1			No Macroscopic disease	1			0	2571	85.7	-0.328353	-0.173018	0.221337	-0.685356	0.66278	0.00187059	-0.451102	-0.386146	0.0295056	0.130281	-0.0721001	-0.870041	-0.196979	-0.512552	-1.08938	-1.76494	-0.226508	-0.116107	0.0187734	-1.52305	-0.258369	-0.569788	-0.114233	0.10422	-0.131616	-0.033983	2.83852	0.943834	0.432264	0.00590631	0.093787	-0.202806	-0.211948
TCGA-36-1576-01	76	1	Stage IIIC	1	G3	1	YES	1	>20 mm	2	2	1	0	915	30.5	-0.253473	-0.178698	-0.230673	-0.334176	0.25437	-0.263509	-0.0706624	-0.660296	-0.669434	-0.147399	-0.35627	0.487319	0.0997408	0.884178	2.11927	1.22787	-0.0149577	-0.101127	-0.0608966	-0.183046	-0.0532193	-0.0227376	-0.134823	-0.56585	-0.144616	-0.265613	-1.34955	-1.17237	-0.489756	-0.0708737	-0.165383	-0.0822258	-0.125428
TCGA-09-2048-01	63	1	Stage IIIC	1	G3	1	YES	1	1-10 mm	1			1	138	4.6	1.17848	0.706322	0.0639466	1.80306	0.97088	0.0746206	1.04263	0.192524	-0.338634	-0.123259	0.0714399	1.92302	0.776351	1.47486	-0.245202	-0.554563	-0.120428	-0.185397	-0.0124966	0.0950245	-0.167169	-0.385938	0.116917	-0.35667	0.0742641	0.255367	-1.06397	-1.03968	-0.190816	0.0943563	-0.025463	0.0184042	-0.0509677
TCGA-09-1670-01	57	1	Stage IIIA	1	G3	1	NO	0	No Macroscopic disease	1			0	547	18.2333	0.678487	-0.158488	-0.216053	1.47407	-0.38909	-0.0676594	-0.271462	-0.0840256	0.719246	-0.0752187	0.0432899	1.02034	-0.0156592	0.496368	0.635808	0.680357	-0.0561677	0.0419434	0.00205342	1.83599	1.27342	1.52904	0.0150469	0.52494	-0.107366	-0.109963	-1.30853	-0.975086	-0.128856	0.0440363	-0.00302302	0.0210442	0.0261223
TCGA-25-2042-01	60	1	Stage IIIC	1	G3	1			>20 mm	2			1	396	13.2	0.0489673	0.148572	0.00413658	0.285444	2.11056	-0.0319994	-0.0792824	-0.383446	-0.249154	-0.223719	-0.18015	0.161259	0.0791608	-0.548102	-0.920762	-0.331463	-0.179888	-0.178707	0.131653	-1.21193	0.00669074	0.837702	-0.0786331	0.23068	-0.0306759	0.112767	1.68105	0.330454	-0.150046	0.0640663	-0.103923	-0.257496	-0.123708
TCGA-59-2350-01	44	0	Stage IV	1	G3	1			1-10 mm	1			1	679	22.6333	-0.637783	-0.324068	-0.0203234	-0.532476	-1.07451	-0.164119	-0.0190324	-0.442256	-0.488434	-0.0792887	-0.29237	0.547539	-0.401859	-0.402772	0.247748	1.59602	-0.159488	0.148613	0.138943	1.73753	0.625531	1.38518	0.223227	0.6838	0.0822941	-0.141863	-0.946059	-1.12017	-0.0638059	0.127656	-0.078373	-0.0179558	-0.00541769
TCGA-24-1551-01	53	1	Stage IIIC	1	G3	1			1-10 mm	1	1	0	1	1579	52.6333	0.406217	-0.438178	-0.0885234	0.707954	-0.79078	-0.195589	-0.297392	-0.537246	-0.633174	-0.0899187	0.0947499	-0.0781608	0.00841081	-0.437482	0.145038	-2.10908	0.00321233	0.0313234	0.0379834	-0.565886	-0.362469	-1.2402	-0.360603	-0.43605	-0.298866	-0.067283	1.78251	1.93539	-0.120946	-0.297864	-0.136433	-0.127036	-0.0962777
TCGA-04-1361-01	57	1	Stage IIIB	1	G3	1			No Macroscopic disease	1	1	0	0	989	32.9667	-0.624783	-0.249788	-0.0134434	-0.629816	-1.27312	-0.104369	-0.305912	-0.627366	-0.662254	-0.119049	-0.12452	0.397069	-0.187869	-0.114552	-0.569112	-2.32546	-0.126878	-0.0667366	0.0616434	0.936354	0.758501	0.833672	-0.0604531	-0.12657	-0.265386	0.105707	-2.5049	-1.3246	-0.0895259	-0.0825737	-0.193363	0.0451442	-0.213738
TCGA-25-1323-01	72	1	Stage IIIC	1	G3	1			1-10 mm	1			1	395	13.1667	1.20313	0.295832	0.0616066	1.75034	2.05562	0.0836606	0.606788	0.495654	0.992246	-0.110089	-0.0241301	-0.418591	-0.247849	-0.0430021	-1.72952	1.05514	0.210562	0.442273	0.189703	1.27856	0.688941	2.40844	0.276087	0.87935	0.344534	0.547117	-2.41125	-0.938976	-0.169276	-0.0255837	-0.026473	-0.0203258	0.0605023
TCGA-24-1430-01	68	1	Stage IIIC	1	G3	1			>20 mm	2	1	0	1	863	28.7667	-0.494733	-0.232818	0.234167	-0.840076	-1.1886	-0.165299	-0.416262	-0.529146	-0.430914	-0.0795587	-0.0432901	0.290169	0.233031	-0.628812	-1.44511	-1.67707	-0.121458	-0.0850366	-0.0473166	-0.491296	-0.111289	-2.02567	-0.184593	-0.26913	-0.0164059	-0.169233	0.575531	0.552374	-0.403746	-0.171334	-0.075713	-0.0147758	-0.00494769
TCGA-23-1121-01	51	1	Stage IIIC	1	G3	1	YES	1	>20 mm	2			0	194	6.46667	-0.0149427	1.0983	0.412267	2.44303	1.13487	-0.0156194	-0.655452	-0.244706	-0.390794	0.148641	-0.29834	1.09865	0.227011	1.39114	2.46519	1.91344	0.158412	0.0751634	0.0736034	1.6799	1.40654	0.995242	-0.345543	1.25326	-0.303806	-0.174913	-1.68684	-1.12056	0.228484	0.142316	0.795837	0.0815142	-0.127278
TCGA-57-1584-01	47	1	Stage IIIC	1	G3	1	YES	1	1-10 mm	1	0	0	0	643	21.4333	-0.266103	-0.0956685	0.0238166	1.29743	-1.15909	-0.197299	-0.535842	-0.431976	-0.578774	-0.132639	0.0591999	0.911639	0.307671	1.938	3.10978	0.368027	0.443192	0.127703	0.139383	0.339924	0.411881	0.151962	-0.000313069	-0.67019	0.144304	-0.201393	-0.881929	-1.07674	-0.202116	-0.00690369	-0.094703	0.126544	0.0620423
TCGA-24-1464-01	70	1	Stage IIIC	1	G3	1	YES	1	>20 mm	2	1	0	1	379	12.6333	-0.402023	-0.324228	0.141077	-1.07833	-1.4562	-0.227659	-0.358192	-0.417676	-0.457044	-0.103579	-0.25815	1.27949	0.711501	2.9337	0.861378	-0.778903	-0.111918	-0.139797	-0.0303766	-1.55277	-0.312169	-0.954668	-0.0144431	-0.11224	-0.0966359	0.055067	-2.3727	-1.07963	-0.127026	0.0397863	-0.099373	0.00582425	-0.147038
TCGA-13-1487-01	74	1	Stage IV	1	GX								1	681	22.7	-0.152083	-0.247008	0.0782866	-0.668726	-0.6729	-0.148809	-0.407312	-0.578656	-0.647974	-0.138919	-0.0294301	1.1023	0.0502408	-0.330472	-0.322002	2.23012	-0.0864477	-0.227697	0.186963	0.235024	0.0183507	1.71776	-0.177723	0.66339	-0.205276	-0.141383	-0.626739	-0.873366	0.0359641	-0.227834	-0.077893	0.0671542	-0.0921277
TCGA-04-1644-01	48	1	Stage IIIC	1	G3	1			>20 mm	2	1	0	1	1487	49.5667	1.11664	0.490882	-0.0743434	1.80527	1.34301	0.185031	0.750738	0.243774	-0.459044	-0.229519	-0.37306	2.00179	0.644341	1.34812	-0.201632	-0.517213	-0.184528	-0.197937	-0.0349166	0.222214	-0.151539	-0.222768	-0.0257731	-0.22104	0.169004	-0.020373	-0.757619	-1.12976	-0.254456	-0.249694	-0.205633	-0.0496758	-0.184528
TCGA-04-1349-01	69	1	Stage IV	1	G3	1	YES	1					1	656	21.8667	-0.221603	-0.301478	0.268197	-0.677816	-1.56336	-0.101629	0.0340476	-0.312906	-0.515464	-0.133239	0.20407	-0.319911	0.729801	0.00818791	1.50728	0.527827	0.401962	-0.113037	0.0527334	0.340294	-0.0523993	-0.378168	0.106747	-0.36157	-0.0175259	-0.00369298	-2.4334	-1.22109	-0.222926	-0.0607737	-0.138823	0.00436425	0.0100523
TCGA-13-0889-01	75	1	Stage IV	1	GX				1-10 mm	1			1	2894	96.4667	-0.403473	-0.217548	-0.0355234	-0.963846	-0.88617	-0.0561994	-0.317352	-0.803436	-0.481054	0.138511	-0.0487401	0.778619	0.162981	2.50916	1.76892	0.00059742	-0.187868	-0.0696066	0.0295934	0.193254	-0.396809	2.16301	-0.0707631	2.64242	-0.0934159	-0.087713	-2.57463	-1.06866	0.0596641	-0.189554	-0.258723	0.00554425	-0.164288
TCGA-13-1407-01	51	1	Stage IIIC	1	G3	1							0	2534	84.4667	-0.556553	-0.334448	0.448717	-0.322896	-1.53948	-0.0487394	-0.255132	-0.201496	-0.428604	-0.225819	0.17586	-1.37063	0.151671	-0.581172	-1.6087	0.196607	-0.0340677	0.222543	0.241883	1.03234	0.0301307	0.194822	0.427407	-0.30971	-0.185556	0.029917	-2.04071	-0.548436	0.101594	0.0780763	0.522797	-0.157496	0.178972
TCGA-13-0768-01	73	1	Stage IIIC	1	G3	1			1-10 mm	1			1	1784	59.4667	0.740557	-0.102908	0.0230566	-0.0909364	1.06334	-0.0370794	0.550158	-0.0175156	0.206556	-0.0711687	-0.19864	0.390129	-0.137189	-0.409802	-0.519472	0.484907	-0.0577477	-0.372557	-0.188847	-1.12981	-0.210579	0.402902	0.0820469	-0.4432	-0.0343459	-0.208943	-2.34131	-0.951166	-0.141026	-0.184254	-0.175263	-0.137406	0.0888523
TCGA-24-1418-01	68	1	Stage IIIC	1	G3	1			>20 mm	2	0	0	0	243	8.1	0.785467	-0.277258	0.164587	-0.133026	0.51967	-0.256049	0.0727776	-0.412506	0.0295956	-0.0409487	-0.23057	-0.541021	-0.0967692	-0.573302	-1.14605	-0.383463	0.0399923	-0.162597	-0.0215866	0.304444	-0.340839	0.874072	-0.273573	0.0115699	0.0247541	-0.216033	0.0812412	0.515394	-0.0954159	-0.201294	-0.115013	-0.116416	-0.164758
TCGA-23-1109-01	62	1	Stage IIIC	1	G3	1			1-10 mm	1			1	1562	52.0667	-0.374343	-0.303188	0.194917	-0.805016	-0.91355	0.0475706	-0.394692	-0.515336	-0.286024	0.0189413	0.16839	-1.9712	0.154301	-1.07731	-1.77945	-2.37685	0.0121123	-0.0298666	-0.0166266	-0.226026	0.124181	-1.26214	-0.281673	-0.20767	-0.0291859	-0.00228298	1.3958	2.08453	0.0538241	-0.204614	0.366337	-0.135286	-0.148458
TCGA-20-0987-01	61	1	Stage IIIC	1	G3	1			1-10 mm	1			1	701	23.3667	-0.281683	-0.347898	-0.0861834	-0.933536	-1.42221	-0.174749	-0.413452	-0.295886	-0.237024	0.293021	-0.19742	0.313109	0.164181	-0.318502	0.486028	0.150967	-0.0581377	0.0540434	-0.0649266	-2.41731	-0.268999	-1.8213	-0.126213	-0.1474	-0.0429559	-0.302293	1.12913	-0.176416	0.908004	0.106016	0.230847	-0.250276	0.0536223
TCGA-04-1655-01	49	1	Stage IIIB	1	G2	0			No Macroscopic disease	1	0	0	1	1380	46	-0.158903	0.0044415	-0.0847734	0.182124	-1.13702	0.159441	-0.484302	-0.368586	-0.650814	-0.0655287	-0.19982	0.169129	0.0326308	0.741578	0.460978	0.413097	0.738912	0.260663	0.0330834	-0.238446	-0.229129	-1.22283	-0.0428531	-0.20603	-0.0774259	0.054747	-1.73397	-0.456626	-0.300836	0.207866	-0.127953	0.00848425	-0.126598
TCGA-61-1911-01	55	1	Stage IIA	0	G3	1	YES	1					0	1293	43.1	-0.384413	-0.132218	-0.179373	-1.16557	-1.22329	-0.117949	-0.469052	-0.310046	-0.525264	0.0592713	0.00729993	0.468159	-0.264989	-0.909612	-0.830102	0.434717	-0.259598	-0.184727	-0.125467	-0.911576	-0.520439	-0.342438	-0.122823	-0.17192	0.241624	-0.020213	3.12678	1.22877	0.650024	-0.00912369	-0.193713	-0.160846	0.0128223
TCGA-61-1737-01	42	0	Stage IV	1	G3	1	YES	1	1-10 mm	1			0	1364	45.4667	0.234247	-0.233598	-0.247203	-0.462266	0.0741201	-0.220329	-0.168342	-0.186236	-0.397904	-0.223169	0.00501993	1.97224	0.166101	2.71828	3.34267	2.18568	0.189292	-0.0720166	-0.00456658	-1.68792	-0.331829	1.01729	-0.0281631	-0.00241008	-0.221576	0.136477	-2.62912	-1.09932	-0.225056	0.130246	-0.146613	0.0424742	-0.0531777
TCGA-61-2097-01	71	1	Stage IIC	0	G2	0	YES	1	1-10 mm	1			0	1844	61.4667	1.16804	0.132082	-0.284223	1.68642	0.0560001	0.0202406	0.136978	0.304034	2.54772	0.509231	-0.0340801	0.290559	-0.382429	-0.777642	-0.984782	-0.328463	-0.159408	-0.180127	-0.162887	-1.11581	0.255101	0.869752	-0.149393	-0.52597	-0.196076	0.159487	2.54917	0.426064	-0.0873259	-0.308514	-0.160363	-0.157656	-0.108748
TCGA-13-0791-02	58	1	Stage IIIC	1	G3	1			No Macroscopic disease	1			1	1224	40.8	0.633467	0.0042315	0.0709566	0.978624	0.96475	0.0993306	1.37291	3.8369	2.64243	0.161781	-0.16036	0.673709	0.0440308	2.14786	2.88819	2.02479	0.163612	-0.128337	-0.135947	0.0476345	-0.145109	1.14131	-0.0239531	0.47922	-0.299916	0.022757	-0.0792488	-0.705796	0.339694	-0.00551369	0.172407	-0.122306	0.0312423
TCGA-24-2281-01	68	1	Stage IIA	0	G3	1	YES	1	1-10 mm	1	0	0	0	1357	45.2333	-0.425813	-0.282128	0.268317	-0.812256	-1.42502	-0.0715594	-0.641742	-0.554236	-0.481054	-0.250429	-0.0927601	0.501939	-0.311929	-0.857452	-1.26098	-1.01341	-0.275888	-0.242477	-0.0217766	-0.680066	0.600761	-0.0932676	-0.187143	-0.37274	-0.0839659	0.155817	1.45641	0.933644	0.166544	-0.114354	-0.197473	-0.114436	-0.172808
TCGA-09-1669-01	54	1	Stage IIIA	1	G3	1	NO	0	No Macroscopic disease	1			0	928	30.9333	-0.566853	-0.252408	0.0164666	0.628754	-0.41742	0.00986059	0.308618	-0.511266	-0.557474	-0.137359	-0.11759	-0.842391	-0.133149	0.330398	1.39866	0.390497	-0.0806177	-0.0543866	-0.00588658	-0.390516	0.516421	-0.0768976	-0.228433	-0.46534	-0.312136	-0.288703	-1.67823	-1.07305	-0.0904959	0.197776	-0.096133	0.0854142	-0.105898
TCGA-13-0791-01	58	1	Stage IIIC	1	G3	1			No Macroscopic disease	1			1	1224	40.8	-0.255393	-0.107738	0.227507	-0.420226	-0.3503	0.505011	-0.0973024	0.247984	-0.164414	0.204351	-0.205	0.808729	0.655141	1.52746	2.94216	1.55317	0.979922	0.0958434	0.185903	1.18693	0.0990207	-0.386178	-0.00878307	-0.29345	0.249234	0.078157	-0.936259	-0.965086	0.301234	0.265716	0.371037	0.803784	0.340232
TCGA-29-1784-01	55	1	Stage IIIC	1	G3	1	YES	1	No Macroscopic disease	1	0	0	0	163	5.43333	-0.281833	-0.0381085	-0.212313	-0.644436	-0.45266	-0.0310794	0.366138	-0.430726	-0.254604	-0.0990887	0.1434	2.40412	-0.0278592	2.29607	3.69428	2.34799	0.135212	0.261473	-0.0555866	0.859274	0.768001	0.516142	0.0219569	-0.12589	-0.00427585	0.103407	2.60792	0.181314	0.178464	0.00372631	-0.00549302	-0.133886	-0.0423677
TCGA-29-1697-01	62	1	Stage IIIC	1	G3	1			>20 mm	2	1	0	1	949	31.6333	0.568197	-0.267698	-0.0578534	-0.787216	1.0159	0.138131	1.03997	-0.0860256	1.68808	-0.191939	-0.3038	0.293619	-0.361669	-0.445682	0.265698	1.00853	-0.234848	-0.128977	0.198983	0.274684	0.235101	1.82259	0.0123669	1.67113	0.472344	0.294267	0.475151	-0.265386	0.530894	0.602736	2.09424	-0.155006	-0.0445377
TCGA-25-1871-01	70	1	Stage IIIC	1	G3	1			11-20 mm	2			1	760	25.3333	0.216237	0.136302	0.130827	0.0602536	-0.68916	-0.168529	0.291508	-0.485596	-0.424384	-0.0806087	0.31766	0.202069	-0.0858292	-0.241442	-1.34147	1.01921	0.188692	0.0607434	0.103053	-0.122156	0.00577074	-1.29967	-0.0194831	-0.49257	-0.0369759	0.147777	0.755461	-0.273226	0.114654	0.308216	0.049487	0.0695142	0.155812
TCGA-24-1562-01	67	1	Stage IIIC	1	G3	1			1-10 mm	1	0	0	1	1384	46.1333	0.0637973	0.320042	-0.195833	1.91566	2.99117	0.0794306	0.310598	0.189224	-0.250684	0.0230213	0.0416099	0.0297492	-0.225459	-0.513362	-0.676772	-0.973163	0.280042	-0.425357	-0.0634066	0.650224	0.644981	0.290742	-0.160273	-0.59582	0.277634	0.011837	-1.40887	-0.847786	-0.533946	-0.178914	0.054237	0.271684	-0.0237777
TCGA-59-2349-01	71	1	Stage IA	0	G3	1			No Macroscopic disease	1			1	2437	81.2333	3.75647	0.156782	-0.0812334	1.13185	2.2764	0.333381	-0.526382	-0.217196	2.14738	0.452411	-0.0221801	0.100469	0.432931	1.46909	2.83367	0.974397	0.275942	1.13886	0.202233	-2.07183	-0.302259	-0.212548	-0.139603	-0.13538	0.332704	0.732267	0.199761	-1.06765	0.109874	0.751296	0.353727	-0.0102358	-0.0776077
TCGA-13-1498-01	73	1	Stage IIIC	1	G3	1			>20 mm	2			1	2012	67.0667	-0.0108027	-0.205028	-0.156993	-0.461176	-0.83586	-0.0153094	-0.347782	-0.474966	-0.353124	-0.0314287	0.12598	0.617749	-0.0757992	0.00957791	0.157718	-1.39006	-0.343788	-0.162537	-0.241217	-0.633406	-0.565119	-1.64036	-0.113233	-0.22022	-0.0693259	-0.180563	-0.807209	-0.216436	-0.377076	-0.279964	0.043197	-0.0302158	0.0232923
TCGA-24-2027-01	51	1	Stage IV	1	G3	1			>20 mm	2	0	0	1	3337	111.233	0.797507	0.296992	0.0175166	0.0610336	1.62841	0.352071	1.02419	3.56146	2.43155	0.607761	0.0832299	0.703469	-0.0548692	1.11776	1.79979	1.48535	-0.190938	0.533753	0.149323	-0.352636	0.0759607	3.00816	-0.213363	4.42586	1.69115	1.10935	-0.673409	-1.12478	-0.263706	0.126806	0.559357	-0.243866	0.0346223
TCGA-20-1683-01	65	1	Stage IIIC	1	G3	1			No Macroscopic disease	1	0	0	0	772	25.7333	-0.454883	-0.361538	-0.0929434	-1.01261	0.26958	-0.130499	-0.449142	-0.292026	-0.604344	-0.144159	-0.24078	0.735679	0.296691	-0.357692	-1.40945	0.0406674	-0.0169877	-0.139137	-0.00850658	0.322784	0.196311	1.98724	0.344877	-0.00827008	0.122924	-0.102193	-0.706589	-0.0956462	0.354954	0.0465863	0.072407	-0.148176	-0.0535977
TCGA-29-1704-01	61	1	Stage IIIC	1	G3	1			11-20 mm	2	0	0	0	1587	52.9	-0.329323	-0.247798	-0.109963	-0.912476	-1.57605	-0.142049	-0.395512	-0.459056	-0.543074	-0.0601887	-0.0755401	1.50148	-0.190779	0.575968	1.23642	1.22344	-0.304428	-0.167377	-0.304447	-2.1007	-0.538279	-1.34092	-0.0789331	-0.53723	-0.0826259	-0.028433	3.3509	0.969884	0.0171041	-0.0384237	0.107877	-0.118986	-0.0485177
TCGA-24-1845-01	42	0	Stage IIIC	1	G3	1			1-10 mm	1			0	116	3.86667	0.264047	0.170742	0.198817	1.76163	1.18214	0.334991	0.0394976	0.878904	1.5234	0.0160913	0.50728	1.21226	0.744851	-0.673432	-0.0102921	0.560567	0.160552	0.0131334	-0.113007	1.29183	1.2009	-0.000717589	0.0468669	-0.48588	0.105364	0.255067	1.84328	0.740754	0.593344	-0.101444	-0.185333	0.0568842	0.0603623
TCGA-24-1603-01	53	1	Stage IIIB	1	G3	1							1	2742	91.4	-0.266623	-0.390328	-0.194303	-0.249086	-1.12186	-0.0267394	-0.358892	-0.334926	-0.595724	-0.211149	-0.18332	0.470569	-0.162459	-0.720732	-1.23929	-1.04416	-0.00473767	-0.0132466	-0.0829066	0.727864	0.261911	-0.830568	-0.105773	-0.3647	0.0821341	-0.241723	-0.139119	1.34532	-0.273746	-0.162494	0.015737	0.0902242	-0.00915769
TCGA-13-1505-01	63	1	Stage IIIC	1	G3	1			1-10 mm	1			0	1998	66.6	-0.300723	0.0728915	0.200377	-0.769946	0.0245701	-0.150179	0.292208	0.131314	-0.0143344	0.147281	-0.31321	0.814349	0.223111	0.102858	0.394358	0.191207	0.0545023	-0.0610266	-0.0724666	-0.660726	-0.216389	-0.0520276	-0.142143	0.23818	-0.164066	-0.239823	-0.277589	-0.575456	-0.338716	-0.253644	0.047057	-0.153566	-0.155408
TCGA-61-2104-01	53	1	Stage IIC	0	G2	0			No Macroscopic disease	1			0	2338	77.9333	-0.362963	-0.284728	0.0217366	-0.993196	-1.32326	-0.247809	-0.446652	-0.511886	-0.556194	-0.0744987	0.24433	-0.0852508	-0.100689	-0.832082	-1.67882	-0.332513	-0.238778	-0.338137	-0.183157	-0.193676	-0.310079	-0.652438	-0.327023	-0.22888	-0.188186	-0.026643	0.685901	1.22158	-0.234956	-0.322984	-0.319403	-0.243606	-0.0481577
TCGA-61-2017-01	64	1	Stage IIIC	1	G1	0	NO	0	1-10 mm	1			0	1398	46.6	-0.105953	0.0804315	0.283797	-0.560006	-1.106	0.0481206	-0.120892	-0.351176	-0.469804	-0.219409	0.16492	-2.92813	-0.311129	-0.701242	-2.23083	-2.48052	-0.123308	-0.130737	0.0558334	-1.19425	-0.528219	-1.31966	-0.0545631	-0.57198	0.235554	-0.012123	2.65606	0.207114	-0.0595359	-0.0606337	-0.00859302	0.0564742	-0.0214677
TCGA-10-0933-01	77	1	Stage IIIC	1	G3	1			No Macroscopic disease	1	1	0	1	446	14.8667	0.0795873	-0.155618	0.0906166	-0.525886	-0.67164	0.297271	0.0590476	-0.355306	0.288556	-0.0336787	0.17733	0.0162592	0.142291	1.19953	2.06952	1.15239	0.385852	1.56034	0.501703	-0.533376	-0.205629	1.97565	0.277617	1.60561	0.247474	1.12769	-2.60716	-1.18833	-0.138996	0.236866	0.185647	0.0826642	0.0456823
TCGA-59-2372-01	73	1	Stage IIIC	1	G2	0	NO	0	No Macroscopic disease	1			1	1363	45.4333	1.28814	-0.0426285	-0.0436534	2.47348	0.35388	-0.168029	0.0930976	-0.460746	-0.346764	-0.170159	-0.20093	-1.73693	-0.0443792	-0.678292	-1.76628	-0.926333	-0.201028	-0.0444366	-0.166717	0.322644	-0.229589	-2.30612	0.0218669	-0.44292	0.127494	-0.082193	1.53929	-0.341586	0.0613641	-0.151714	-0.046023	0.105094	0.115302
TCGA-25-2393-01	81	1	Stage IIIC	1	G3	1			11-20 mm	2			1	1157	38.5667	-0.678423	-0.272758	-0.117633	-0.993386	-1.37071	-0.155709	-0.558532	-0.473096	-0.713264	-0.102849	-0.49469	-0.144691	0.0554208	1.21558	1.99711	0.472097	-0.281548	-0.111007	0.0348634	0.167054	-0.0512793	-0.930838	0.0327469	-0.38287	-0.226156	-0.319233	-2.52561	-1.27459	-0.418806	-0.300974	-0.232823	-0.0240458	-0.158088
TCGA-29-1761-01	80	1	Stage IIIC	1	G3	1			>20 mm	2			1	528	17.6	0.222607	0.365132	-0.147983	0.996054	2.62331	0.0925006	0.527108	0.385824	0.714376	-0.0284987	0.0668999	-0.0725208	-0.330319	1.09578	2.3846	1.33737	0.153392	0.205293	0.420893	-0.515806	-0.169139	-0.386808	0.253647	-0.34828	0.164304	-0.00896298	-0.517329	-0.894166	0.397554	0.225206	0.657627	0.261884	-0.00379769
TCGA-29-2434-01	52	1	Stage IIIC	1	G3	1			No Macroscopic disease	1			0	349	11.6333	-0.638653	-0.209298	-0.0225634	-0.903956	-1.26329	-0.157869	-0.530592	-0.354236	-0.475714	-0.101009	-0.4281	-0.103201	0.340301	1.06442	2.25696	0.709707	-0.151938	-0.0791966	-0.110557	0.499724	-0.172529	-0.880138	0.0673869	-0.20094	-0.100516	-0.174603	-2.42436	-1.25097	-0.143976	-0.207864	0.103047	0.138014	-0.0283977
TCGA-23-1022-01	67	1	Stage IIIC	1	G3	1	YES	1	1-10 mm	1			1	1511	50.3667	-0.198503	0.227442	0.372197	1.26996	2.75957	-0.209819	0.776118	-0.413356	-0.153964	0.00188126	0.12207	1.08206	0.372141	2.08237	2.29074	0.882837	0.119392	0.113673	0.263243	1.57257	1.47464	0.705482	0.399127	-0.24202	0.00486415	0.183967	-2.22275	-1.27062	0.0316041	0.270926	0.202947	-0.00669575	0.213152
TCGA-36-2532-01	61	1	Stage IIIC	1	G3	1	YES	1	No Macroscopic disease	1			0	897	29.9	-0.539043	-0.422508	-0.145433	-0.929046	-1.1495	0.0974206	0.0931976	0.113514	-0.287184	-0.161729	-0.00141007	-3.35357	-0.353459	-0.927932	-2.11427	-1.45832	-0.314208	-0.145547	-0.283157	1.0885	0.0405107	-1.15703	-0.203943	-0.27855	-0.141696	-0.059783	0.153041	-1.04624	0.375964	-0.0710337	-0.075683	-0.123676	-0.0771877
TCGA-25-2400-01	76	1	Stage IIIC	1	G3	1			No Macroscopic disease	1			1	1278	42.6	1.23141	0.174872	-0.114903	1.0486	1.69501	0.779581	0.811358	-0.0928056	2.84374	1.23805	0.24515	0.810319	-0.172459	-0.0114621	-0.783832	1.30993	-0.0719777	0.154253	-0.128057	0.644574	0.503321	1.32298	0.582327	1.78022	-0.0774059	0.104937	1.70965	-0.439846	0.507114	-0.135154	0.175847	-0.211646	0.120922
TCGA-24-2038-01	68	1	Stage IIIA	1	GB				1-10 mm	1			1	1354	45.1333	0.341887	2.68151	-0.0116734	3.22383	4.08724	0.205901	-0.144802	-0.431796	-0.481044	-0.0916387	0.11077	0.824619	0.145421	1.43652	2.38364	1.51665	0.376582	-0.292867	-0.187517	0.948784	-0.00911926	-1.41448	0.0911969	-0.68213	0.0938141	0.00425702	-0.0495188	0.115494	-0.173726	-0.221844	-0.174943	-0.167766	-0.108958
TCGA-04-1337-01	78	1	Stage IIIC	1	G2	0	NO	0	No Macroscopic disease	1	1	0	1	61	2.03333	0.814027	1.15552	0.00708658	1.15818	4.40926	0.288261	1.36555	4.89428	1.88601	0.485811	-0.11125	0.184659	-0.0223692	0.259878	0.817218	-0.451033	-0.293558	0.204283	0.0799834	-0.154226	-0.153639	-1.28225	-0.136523	0.0373299	-0.0789059	-0.199053	-2.29475	-1.05447	-0.100766	0.0695763	0.362367	-0.00081575	-0.0759577
TCGA-24-0975-01	58	1	Stage IIIC	1	G3	1			1-10 mm	1			1	663	22.1	1.71163	0.509282	0.0127566	2.0492	2.68776	0.280111	0.343678	0.0880744	-0.159944	-0.163549	-0.13216	0.0249392	-0.157509	-0.164042	-0.229762	-0.0581426	-0.373168	-0.103137	0.231833	-0.985476	-0.302579	-0.282668	-0.0473231	-0.28829	-0.114656	0.016967	-2.64817	-1.12235	-0.155696	-0.380674	-0.172813	-0.203776	-0.0188977
TCGA-24-1614-01	57	1	Stage IIIC	1	G3	1			1-10 mm	1			1	1470	49	-0.488773	0.0716415	0.296507	-0.978126	-0.61288	0.266591	0.132698	-0.279186	-0.367694	-0.0368687	0.32511	-3.47028	-0.188689	-0.703592	-1.40539	-1.90875	0.000462327	0.0191534	0.0249634	0.290704	-0.358099	-0.716918	0.261817	0.0648299	0.155574	-0.00794298	-1.684	0.274484	-0.147966	-0.197334	-0.140883	-0.00440575	0.133472
TCGA-30-1853-01	58	1	Stage IIIC	1	G3	1	NO	0	1-10 mm	1			1	1103	36.7667	-0.342013	0.0628315	0.218187	-0.525276	-1.1727	-0.0976894	-0.171992	-0.488046	-0.474474	0.0990813	0.37082	0.0988392	0.224591	-0.708342	-1.04241	-0.0986926	0.120562	-0.206827	-0.166227	-0.861476	-0.436259	-2.31968	0.0564269	-0.45781	-0.0549559	-0.147403	-2.29499	-0.897376	-0.270586	-0.0304837	-0.041413	0.138914	0.144632
TCGA-25-1628-01	67	1	Stage IIIC	1	G3	1			1-10 mm	1			1	627	20.9	-0.295093	-0.241458	-0.198793	-0.922986	-0.15321	-0.247059	-0.509062	-0.471936	-0.513474	-0.0766687	-0.35988	-0.477211	-0.312639	-0.421432	-1.28857	-1.35636	-0.0833177	-0.427897	-0.00249658	-0.421696	-0.457599	-0.884038	-0.121383	-0.48132	-0.220346	-0.206303	-0.399999	0.747324	0.0288441	-0.0149337	-0.080953	0.00069425	-0.0322577
TCGA-30-1887-01	67	1	Stage IIIC	1	G2	0	YES	1	1-10 mm	1			1	738	24.6	0.633537	1.04887	0.0673666	2.76863	2.63514	0.368821	0.294238	-0.354386	1.17011	0.0638413	0.24371	-0.167071	-0.216169	-0.503662	-1.43278	0.582707	-0.145938	-0.0858466	-0.0935766	-1.36758	-0.210289	-1.24566	-0.0728931	-0.67406	-0.0204959	0.069247	0.169331	-0.880026	-0.333956	-0.213754	0.095397	0.345164	0.212562
TCGA-61-1725-01	40	0	Stage IIIC	1	G3	1	YES	1	11-20 mm	2			0	956	31.8667	-0.119063	-0.0529685	0.0681966	-0.630296	-0.32522	-0.141749	-0.00334245	-0.176726	-0.370544	0.175551	0.51303	-1.16906	-0.170419	-0.749702	-1.04385	-1.04907	0.212412	-0.114107	-0.0870266	0.475354	0.591471	-0.302428	0.0999869	-0.23631	0.159934	-0.045803	0.529571	0.757904	0.551854	0.0990963	-0.037153	-0.0160558	0.138942
TCGA-23-2081-01	49	1	Stage IV	1	G3	1	YES	1	1-10 mm	1			1	2342	78.0667	0.202367	-0.162958	-0.112643	0.120054	-0.57335	0.0896206	-0.464622	-0.298886	-0.480664	-0.0822587	0.17972	-0.970781	-0.246349	-0.993712	-1.72144	-1.30207	-0.264978	-0.0392066	-0.0368566	-1.28412	-0.210729	-1.75999	0.131097	-0.38686	-0.189896	0.098157	2.35895	0.328384	-0.258866	-0.0777537	-0.048353	-0.0157558	-0.120048
TCGA-23-1120-01	60	1	Stage IIIC	1	G3	1	NO	0	1-10 mm	1			0	130	4.33333	-0.554623	-0.148408	0.0619666	-0.811486	-1.56983	-0.0445294	-0.477582	-0.202996	-0.433054	-0.0898087	-0.0139501	1.28369	0.0254208	0.0672879	0.545198	0.352987	-0.0419577	-0.0649666	0.143713	-0.573296	-0.137979	0.140292	0.0468569	-0.19939	0.0779841	-0.017723	0.0203612	1.35621	0.480734	0.170186	0.121247	0.254424	0.168342
TCGA-04-1360-01	65	1	Stage IA	0	G3	1									0	-0.220853	0.0144015	0.721417	-0.775316	-1.43492	-0.126229	-0.141632	-0.514466	-0.350604	-0.100709	0.0448199	-2.85498	-0.102389	-0.836852	-1.91655	-2.46979	0.0219723	-0.138397	0.604193	-1.45456	-0.189159	-1.02139	-0.181603	-0.40568	-0.0619659	0.170657	1.32089	1.57891	0.192464	0.298006	-0.042493	-0.0736658	-0.0956577
TCGA-36-2543-01	85	1	Stage IIIC	1	G3	1			>20 mm	2	3	1	1	68	2.26667	2.08807	0.0659215	-0.284953	1.1851	1.91005	0.313151	-0.249572	-0.229736	1.81825	-0.135529	0.00779993	-0.209941	-0.144409	-0.169672	-0.788152	1.49777	-0.0903077	-0.201747	-0.305277	-0.574856	-0.145849	-0.0448376	-0.0994931	0.58012	-0.135606	0.157787	0.909371	0.309824	0.146934	-0.213154	0.137277	0.154164	0.239092
TCGA-57-1583-01	57	1	Stage IIIC	1	G3	1	NO	0	No Macroscopic disease	1			1	346	11.5333	-0.483453	-0.199878	0.0880566	-0.836926	-1.27457	-0.0525094	-0.286082	-0.452916	-0.537894	-0.0598387	0.11928	-0.0493308	0.145571	-0.464472	-1.62922	-0.316703	0.173382	-0.113077	0.0994734	1.46176	-0.168479	-0.892708	0.125227	-0.54409	0.164444	0.081057	-2.6706	-0.216116	-0.253256	-0.00738369	0.088957	-0.0224358	-0.0518777
TCGA-36-1575-01	83	1	Stage IIIB	1	G3	1	NO	0	No Macroscopic disease	1			0	260	8.66667	-0.297413	-0.122088	0.00319658	-0.923706	-1.46569	-0.283659	-0.420772	-0.500766	-0.542524	-0.114129	0.13032	-0.885201	-0.284739	-1.02584	-1.76685	-2.24507	-0.0978677	-0.191067	0.155653	1.8853	-0.0711693	-1.2614	-0.267093	-0.49234	-0.260006	-0.236883	-2.14837	1.32417	-0.166826	-0.0641037	0.038417	0.196694	-0.0907777
TCGA-24-1550-01	49	1	Stage IIIC	1	G3	1			1-10 mm	1	1	0	1	1249	41.6333	1.98373	0.575022	-0.141173	1.81338	2.65575	0.435871	1.11723	4.67024	2.24865	0.392251	-0.19158	-0.993411	-0.167689	-0.537552	-1.07969	-0.978673	0.0617323	0.0114434	0.452173	-0.600466	0.0524107	2.5716	-0.0813031	3.00081	0.434734	1.11125	-0.736009	-1.07043	-0.0159859	0.150056	0.017287	-0.0783458	-0.0282477
TCGA-24-1463-01	70	1	Stage IIIC	1	G3	1			>20 mm	2			1	2218	73.9333	-0.119523	-0.225558	-0.0412434	-0.598156	-0.90126	-0.216419	-0.545142	-0.667816	-0.738634	-0.242309	-0.21896	-1.07341	-0.214699	-0.799012	-1.30952	-1.9836	-0.287808	-0.140327	-0.0659266	-1.80073	-0.500239	-1.33641	-0.439063	-0.33092	-0.551926	-0.193253	0.443141	1.61959	0.640234	-0.0538537	-0.121653	-0.0623458	-0.159568
TCGA-25-1322-01	62	1	Stage IV	1	G3	1			>20 mm	2			1	91	3.03333	0.220797	0.0247715	0.0397866	1.18342	1.58432	-0.0767094	0.379028	0.898564	0.723826	-0.0832487	-0.0739901	0.170859	-0.161959	-0.649152	-0.127002	-0.900363	-0.0695477	-0.0318066	-0.0682166	-0.269526	-0.311449	1.45078	0.0144269	-0.47042	-0.135566	-0.010673	2.40564	0.787564	0.613884	0.148036	0.048317	-0.145506	-0.0517577
TCGA-04-1348-01	44	0	Stage IIIB	1	G3	1	YES	1	1-10 mm	1			1	1483	49.4333	-0.0402527	0.0213015	-0.0812834	1.19525	2.024	0.00293059	0.969238	4.03935	0.880636	-0.0830087	-0.11646	-0.672561	-0.0550592	-0.808492	-1.57938	-0.0469626	-0.0989077	-0.0698466	0.0406534	0.673424	0.638881	-0.963748	0.0243769	-0.50767	-0.00523585	0.083067	2.02324	0.145454	0.123754	-0.0672537	-0.038383	0.0676442	0.0185323
TCGA-24-1920-01	74	1	Stage IIIC	1	G3	1			1-10 mm	1	0	0	0	298	9.93333	0.104557	0.317822	0.0983366	0.988154	2.73185	0.568491	1.56702	3.94526	1.398	-0.140949	-0.35299	-0.0714908	-0.132419	0.226378	-0.313622	0.373227	0.154422	0.0859134	-0.0589766	0.270474	-0.0501293	2.06531	0.00818693	-0.35399	-0.248586	-0.039083	-0.557309	-0.414486	0.336294	-0.265834	-0.031123	0.117534	-0.0190677
TCGA-23-2647-01	49	1	Stage IIIC	1	G3	1	YES	1	1-10 mm	1			0	135	4.5	0.129787	-0.341648	-0.286523	-0.788676	-0.0826099	-0.0739994	-0.326082	-0.160576	-0.0720744	-0.0536887	0.0406999	1.49421	-0.101719	-0.736642	-1.4662	-0.795653	-0.270448	-0.339387	-0.280217	-1.56439	-0.331079	0.00401241	0.0241269	-0.19755	-0.138186	0.040327	0.692041	1.7155	0.251214	-0.154804	-0.011733	-0.233936	-0.0914577
TCGA-13-0888-01	78	1	Stage IIIC	1	G3	1			No Macroscopic disease	1			1	2811	93.7	0.817217	1.46379	0.249287	2.38418	0.94349	0.0306306	1.70582	-0.562866	-0.653464	0.00634126	0.0357899	-0.819671	0.184461	-0.750522	-1.92213	-2.08242	-0.129658	-0.0161866	-0.101537	1.1617	-0.0799493	1.81538	0.116987	-0.0810701	-0.300596	0.098667	-2.39311	-1.14551	-0.180686	-0.145634	-0.089833	0.0738642	-0.0357677
TCGA-24-1417-01	54	1	Stage IV	1	G3	1			1-10 mm	1			0	238	7.93333	-0.228483	-0.462018	-0.234173	-0.594486	0.0743101	-0.356929	-0.481232	-0.509266	-0.647114	-0.0730787	-0.26818	-0.864111	-0.221559	-0.811922	-1.31032	-1.99681	-0.264308	-0.193257	-0.140647	0.0512845	-0.0322893	-0.791298	-0.226943	-0.43865	-0.343376	-0.342773	2.22441	1.12695	0.229354	-0.175824	0.167067	0.0320042	-0.210048
TCGA-23-1119-01	64	1	Stage IIIC	1	G3	1	YES	1	1-10 mm	1			0	3953	131.767	-0.592123	-0.463108	-0.0719034	-0.917136	-0.99232	-0.133879	-0.154062	-0.479166	-0.414204	0.0264613	-0.1766	0.175089	-0.0398592	-0.715512	-0.724942	0.338247	0.0939523	-0.0645266	0.0165434	0.332784	-0.136139	-0.351008	-0.0617231	-0.47118	0.0838241	0.168347	1.18195	-0.190426	0.395274	0.0442763	0.108217	-0.0295958	0.102702
TCGA-61-1910-01	56	1	Stage IIC	0	G3	1	YES	1	1-10 mm	1			0	1127	37.5667	-0.287913	-0.0591285	-0.260943	-0.922496	-1.34523	-0.164189	-0.331742	-0.185246	-0.283054	0.0888413	0.52218	1.21029	0.474051	-0.706702	-1.80875	-2.25956	-0.167628	-0.0239166	-0.159927	0.499974	0.276751	-1.41491	0.338997	-0.22209	0.0827441	0.043887	-1.85477	1.90025	-0.0326559	-0.0582537	-0.000753019	-0.210846	0.0743423
TCGA-61-1736-01	45	1	Stage IIIC	1	G3	1	YES	1					1	1484	49.4667	-0.323073	-0.205328	-0.0553434	-1.01271	-1.31168	-0.0517194	-0.234782	-0.495776	-0.420054	-0.144149	0.3014	-2.55399	-0.320149	-0.927382	-1.90313	-2.75648	-0.182788	-0.226687	-0.123777	0.900684	-0.149829	-0.321798	-0.0680431	-0.32529	-0.129866	0.187097	2.39151	1.63022	0.0740341	-0.0341837	-0.170703	-0.196776	-0.0492777
TCGA-59-2348-01	59	1	Stage IIIC	1	G3	1							0	5481	182.7	0.131287	-0.0588685	-0.117003	-0.0822764	0.0154801	-0.0337494	-0.0139124	-0.343916	-0.443604	-0.0574887	0.19052	-2.54273	-0.334549	-1.05792	-1.64792	-1.77066	-0.181648	-0.295027	-0.106207	-1.78247	-0.337629	0.189562	-0.280493	-0.38013	0.0978641	0.066497	-0.436809	1.3545	0.598024	-0.0878837	-0.050673	-0.0292058	0.0361523
TCGA-25-1870-01	59	1	Stage IIIC	1	G3	1			11-20 mm	2			1	455	15.1667	-0.506503	-0.234708	-0.0893834	-0.923126	-1.64496	0.155491	-0.551102	-0.475416	-0.464604	0.210571	0.37404	0.313089	0.220531	0.298168	0.589098	0.407527	0.141382	0.152713	-0.0826766	0.682254	-0.425339	-1.13323	-0.339343	-0.20685	0.102484	-0.224513	0.498821	-0.633696	-0.0705759	-0.167884	-0.222503	-0.0402258	-0.0156377
TCGA-04-1371-01	58	1	Stage IIIC	1	G3	1			1-10 mm	1	0	0	0	2506	83.5333	4.33209	3.28867	0.271537	4.42977	3.74643	1.88666	2.69599	2.67179	4.2033	1.41594	-0.19372	-2.99383	-0.358259	-0.576992	-2.0204	0.383637	-0.00353767	0.0699834	0.00168342	2.17841	0.901841	3.15008	0.834047	0.92887	-0.218126	0.131297	-1.38193	-0.960746	0.0830041	-0.0767837	0.014597	0.125654	0.171572
TCGA-24-2280-01	74	1	Stage IIIC	1	G3	1			1-10 mm	1	0	0	0	2143	71.4333	0.0877773	-0.0081985	-0.257513	-0.964246	0.615	0.114481	0.182428	-0.122516	-0.267194	-0.0918387	-0.14327	-1.04033	-0.374109	-0.609632	-0.797482	-1.55974	-0.323208	-0.312887	-0.0366266	-0.0695555	-0.493169	0.986732	-0.113923	-0.0579301	-0.00124585	-0.022303	-1.0334	1.19544	-0.149056	-0.108034	0.017817	-0.141946	-0.0234777
TCGA-13-2061-01	58	1	Stage IIIC	1	G3	1			No Macroscopic disease	1			0	2339	77.9667	-0.320283	-0.383448	-0.242753	-0.967476	-1.57083	-0.126209	-0.455402	-0.519236	-0.491634	-0.155839	-0.11937	0.581859	-0.245559	-0.997582	-1.19954	-0.890773	-0.203438	-0.402077	-0.212007	-0.631346	0.479341	-0.163378	-0.170013	-0.43953	-0.217336	0.081267	1.62106	0.982074	0.0704841	-0.349094	-0.224403	-0.211666	-0.184128
TCGA-09-1668-01	57	1	Stage IIIC	1	G3	1	NO	0					0	1684	56.1333	-0.417183	-0.351788	-0.197973	-0.709546	-0.62735	-0.233419	-0.533672	-0.557796	-0.688744	-0.261259	-0.0541701	-1.96533	-0.381429	-1.10246	-1.64475	-1.83581	-0.340098	-0.273047	-0.119327	-0.836196	-0.224909	-0.819498	-0.0941231	-0.67749	-0.0649759	-0.038743	1.92659	-0.364146	0.0695741	-0.0312737	0.148097	0.0477142	0.0285623
TCGA-29-1783-01	58	1	Stage IIIC	1	G3	1			1-10 mm	1	1	0	0	220	7.33333	-0.392183	0.124782	-0.0707034	0.440864	0.12489	-0.0512194	0.122328	0.864224	-0.102004	0.0624013	0.4888	0.108109	0.216661	-0.593392	-1.36557	0.834587	0.108772	0.157023	-0.0226666	0.624954	-0.146959	0.909612	-0.0615231	-0.19807	0.305864	0.066877	0.502381	0.0481638	-0.152436	0.0583863	-0.057783	0.00708425	-0.0172077
TCGA-29-1696-01	43	0	Stage IIIC	1	G2	0	NO	0	1-10 mm	1			1	1032	34.4	-0.432283	0.000311501	-0.260043	0.452484	-1.12107	-0.00116941	-0.233672	-0.322856	-0.422084	-0.116019	0.30744	1.71624	0.0903608	0.658388	1.54713	1.7578	0.203552	-0.0786366	-0.00706658	-1.13311	-0.485259	-1.14665	0.0906469	-0.42179	0.195054	-0.075013	-0.976509	-0.981066	-0.326546	0.0467163	-0.164323	0.218714	0.0326523
TCGA-13-1497-01	47	1	Stage IIIC	1	G3	1							0	3871	129.033	0.0858173	0.174562	0.109257	2.46115	4.23917	0.0165806	0.835008	-0.147236	-0.139874	0.186091	0.16933	0.756529	-0.0644792	-0.568572	-1.22585	-0.471403	0.0229623	0.320683	0.00742342	-0.173766	0.215361	-1.12248	-0.147843	-0.56664	-0.314606	0.031747	-1.24482	1.9059	-0.249526	0.166756	-0.067443	-0.0254758	0.0104923
TCGA-61-2096-01	56	1	Stage IC	0	G2	0			No Macroscopic disease	1			0	1776	59.2	-0.506943	-0.266188	-0.174383	-1.20708	-1.26643	-0.133129	-0.382622	-0.466306	-0.469514	-0.231319	0.0216499	0.531229	-0.281019	-0.978002	-1.39139	-0.138643	-0.254248	-0.183677	-0.0813866	2.63459	0.876281	1.34982	-0.339763	-0.66312	0.0953641	0.028817	-0.945459	-1.04204	-0.310076	-0.277794	-0.078723	-0.190556	-0.0520177
TCGA-24-1474-01	57	1	Stage IIIC	1	G3	1			1-10 mm	1			1	676	22.5333	-0.515233	-0.305978	-0.0463434	-0.943976	-1.28261	-0.200749	-0.510602	-0.548836	-0.502064	-0.111729	-0.16215	-0.558361	-0.225709	-0.769842	-1.358	-0.490463	0.0924023	-0.180167	0.148333	0.000664452	-0.371739	-1.95706	-0.0859431	-0.58062	-0.0292359	-0.226513	1.2934	0.793414	-0.320206	-0.0964837	0.036387	-0.194506	-0.120278
TCGA-24-2026-01	79	1	Stage IIIC	1	G3	1	YES	1	>20 mm	2			1	1059	35.3	-0.511433	-0.186508	0.0315466	-0.890006	-1.02892	0.0450306	-0.0994124	-0.465936	-0.328824	-0.0226587	0.71621	0.957459	0.245951	-0.360862	-0.225002	-0.0829226	-0.309418	-0.0470266	-0.0246966	-1.94998	-0.285869	-2.08382	-0.0952331	-0.52866	0.0605341	0.281557	1.38632	0.152834	0.710664	0.130406	0.058067	0.147574	0.110602
TCGA-04-1654-01	69	1	Stage IIIC	1	G2	0			1-10 mm	1	0	0	1	1451	48.3667	1.12742	0.773512	0.175417	1.64293	1.60929	0.161301	0.298138	-0.174796	1.70325	0.205971	0.40141	-3.20689	-0.000579191	-0.845002	-0.973672	-2.0956	0.252512	0.0635034	0.197313	-1.92816	-0.471739	-1.6313	0.221017	-0.48227	0.0136941	0.279677	1.78835	-0.143856	-0.0672159	0.0214563	-0.052493	0.215424	0.237232
TCGA-20-1682-01	56	1	Stage IIIC	1	GX		YES	1	11-20 mm	2	0	0	0	837	27.9	0.995137	0.694112	-0.0947434	1.86719	2.35032	0.0689206	0.231168	-0.142586	2.71986	0.430501	0.1313	1.72883	0.167491	1.76825	2.97085	2.64401	0.442122	0.620843	0.486683	-0.267266	0.0539207	1.89218	0.134897	3.05426	0.658854	2.2515	0.679091	-0.279416	0.127924	-0.0823137	0.155847	-0.0812058	-0.0365477
TCGA-29-1703-01	56	1	Stage IIIC	1	G2	0			1-10 mm	1	0	0	1	1815	60.5	-0.524683	-0.136908	-0.0572634	-1.12052	-0.98428	-0.0495394	0.399498	-0.392816	-0.466844	-0.0106687	0.2639	0.809699	-0.0509992	-0.728592	-1.57474	0.0806574	-0.0241977	-0.0829066	-0.0418766	0.362464	-0.143869	-0.267678	-0.142083	-0.32703	0.176244	0.076297	2.26094	1.19623	-0.211196	0.0422363	-0.184473	-0.180966	-0.0702177
TCGA-13-0899-01	60	1	Stage IIIC	1	G3	1			1-10 mm	1			1	2012	67.0667	-0.455913	-0.221388	0.0791366	-0.703356	-1.16098	0.0152506	-0.409042	-0.566956	-0.536764	-0.0895987	0.0166299	0.542529	-0.193959	-0.309272	-0.616632	1.92343	0.160242	-0.162067	-0.0432966	-0.0554655	-0.123079	-1.53585	-0.155943	-0.4691	-0.0591259	0.046597	-0.454419	-0.854386	-0.0430259	0.0787863	-0.147733	-0.199506	-0.0725977
TCGA-24-1428-01	50	1	Stage IIIC	1	G3	1			1-10 mm	1			0	529	17.6333	-0.293823	-0.341228	0.205687	-1.13971	-1.83113	-0.0476694	-0.658382	-0.457976	-0.517894	-0.0148587	0.0579599	-2.589	-0.151809	-1.11745	-2.04427	-2.71522	-0.142168	0.159763	0.136083	-0.822306	-0.326789	-1.54526	-0.185223	-0.46698	0.00995415	0.151297	2.94488	1.4521	0.604644	0.0350163	0.190327	0.0933442	-0.0697077
TCGA-24-1844-01	64	1	Stage IIIC	1	G3	1			1-10 mm	1			0	113	3.76667	-0.410583	-0.0050285	-0.00371342	-0.892366	-1.1802	-0.0872094	-0.291812	-0.257546	-0.0231144	-0.00225874	-0.0244001	-0.660811	-0.0790492	-0.827802	-1.72386	-2.04703	0.0117323	-0.0240766	-0.133357	0.527734	0.313001	-0.354658	-0.0579731	0.45688	0.318664	-0.040383	2.73462	2.76006	0.168684	0.242976	0.031277	-0.0411458	-0.0855477
TCGA-13-1504-01	68	1	Stage IIIC	1	G3	1							1	1059	35.3	0.582337	0.0050715	0.00614658	0.926474	1.21532	-0.0757094	0.453158	1.78091	0.468816	-0.0284387	-0.2067	0.473129	-0.304609	-0.162552	0.00684788	0.288787	-0.0159277	0.0645634	-0.124807	-0.497936	-0.441729	-0.320838	0.0111169	-0.43664	-0.0998959	0.016457	1.68148	0.154894	-0.273516	0.0871063	-0.179043	0.102654	-0.00571769
TCGA-24-1549-01	58	1	Stage IIIB	1	G3	1							1	1721	57.3667	-0.459093	-0.343948	-0.129353	-1.28973	-1.16565	-0.196989	0.105148	1.91867	1.21487	-0.157999	-0.49765	-0.943931	-0.362719	-0.988532	-1.49572	-0.274023	-0.0376977	-0.147107	0.0146134	-2.3222	-0.620409	0.327792	0.114377	-0.47345	-0.0671459	-0.00432298	1.82336	0.438154	0.491154	-0.0988037	0.259877	-0.173686	-0.0768477
TCGA-61-2016-01	51	1	Stage IIIC	1	G3	1	YES	1	No Macroscopic disease	1			1	36	1.2	-0.0246727	-0.411018	-0.224223	-0.635746	-1.14416	-0.0292194	0.0531676	0.111104	-0.0121744	-0.280969	-0.0176401	0.341049	-0.208729	-0.107302	0.309058	0.485147	-0.317368	-0.0990566	-0.0384066	-0.428636	-0.305239	2.17187	-0.116843	1.47175	-0.118816	0.215877	1.3183	0.502104	0.242864	-0.288904	-0.189823	-0.209756	-0.0665077
TCGA-13-0906-01	50	1	Stage IIIC	1	G3	1			1-10 mm	1			0	3619	120.633	-0.443083	-0.232528	-0.00507342	-0.0893364	-0.97939	-0.319159	-0.0974024	-0.189726	-0.435404	0.00845126	-0.27018	0.615209	0.279731	2.47589	3.19191	1.85701	0.0237823	0.689843	-0.0215866	0.0393045	-0.0367393	0.390682	-0.267823	-0.0459301	-0.115186	-0.106673	-1.04823	-1.09503	0.0160541	-0.173204	-0.054473	-0.0795858	-0.0159177
TCGA-25-2392-01	75	1	Stage IV	1	G3	1			11-20 mm	2			1	31	1.03333	-0.0745827	-0.364498	-0.00852342	-0.988926	-1.52699	-0.105719	-0.663072	-0.463806	-0.671524	-0.246359	0.0935699	1.92667	0.394941	2.67875	3.28256	0.817577	0.0986323	-0.0733966	-0.0651766	-1.67398	-0.688599	-0.780578	-0.132273	-0.32894	-0.0438759	0.099637	-2.57859	-1.30118	-0.137106	-0.214644	-0.269113	0.0896742	-0.0661077
TCGA-23-1021-01	45	1	Stage IV	1	G3	1	YES	1	>20 mm	2			1	1446	48.2	-0.459683	-0.233948	0.314827	-0.563366	-1.24508	-0.137379	-0.221042	-0.248516	-0.521454	-0.177379	0.0532299	0.0714592	0.234981	0.0742879	0.254508	0.544727	0.150552	-0.0536966	-0.0151266	1.07017	0.332201	1.61124	0.646907	1.18204	0.163184	-0.150263	-2.15793	-1.187	-0.178236	0.00359631	-0.120623	-0.151586	0.0272423
TCGA-04-1336-01	55	1	Stage IIIB	1	G3	1	NO	0	No Macroscopic disease	1			0	1495	49.8333	-0.743693	-0.321768	0.0454066	-0.923876	-1.44184	-0.0233294	-0.308752	-0.320136	-0.307464	-0.0265287	0.0364599	-0.0277808	0.423681	1.81438	3.23463	1.17737	0.162032	-0.124357	-0.116417	1.40396	0.469041	0.672602	-0.0273831	-0.28579	0.233514	-0.063223	-1.27638	-0.376176	-0.289556	-0.147004	-0.133443	0.207754	0.0912823
TCGA-13-0755-01	75	1	Stage IV	1	G3	1			1-10 mm	1			1	76	2.53333	-0.619333	-0.170068	0.280207	-0.674996	-1.11632	-0.00175941	-0.160262	-0.00135562	-0.316214	0.168831	-0.17542	-3.67322	0.0299308	-0.677132	-1.47841	-1.68833	0.0708623	0.151563	0.249353	-0.124626	-0.193699	-0.683638	0.153387	-0.38536	0.512154	-0.057053	1.35552	1.12821	-0.178976	-0.108214	-0.086223	0.704314	0.101992
TCGA-25-1627-01	73	1	Stage IIIC	1	G3	1			1-10 mm	1			1	394	13.1333	-0.611143	-0.135698	-0.411193	-1.08966	-1.48542	-0.157399	-0.428332	-0.306026	-0.734804	-0.107619	-0.0788101	1.87939	0.115991	0.406478	0.945608	1.97461	0.594362	0.0978934	-0.115437	-0.771286	-0.597289	-1.53936	-0.161763	-0.60179	0.0491941	-0.318653	0.0398012	-0.129656	0.291334	-0.0506337	-0.223193	0.0617742	0.124592
TCGA-31-1953-01	52	1	Stage IIIC	1	G3	1	NO	0			1	0	0	204	6.8	-0.400963	-0.374598	-0.0524434	-1.00099	-0.45497	-0.0745394	-0.522282	-0.286486	-0.302724	-0.127609	-0.27379	0.532799	0.110141	-0.890342	-1.49251	-0.863103	-0.135358	-0.183397	0.113793	-1.89476	-0.495389	-1.68532	-0.189513	-0.55639	-0.246386	-0.119123	-0.277399	-0.115316	0.245584	-0.0590137	-0.239313	0.0770842	0.0591423
TCGA-61-1724-01	47	1	Stage IIIC	1	G3	1	YES	1	No Macroscopic disease	1			1	637	21.2333	-0.552263	-0.269938	0.0253266	-0.715266	-0.94174	-0.191229	-0.417182	-0.498456	-0.170604	0.00540126	-0.28134	2.1711	0.284171	3.28357	2.86091	1.19693	0.342102	0.450453	-0.0394366	-0.297646	-0.129569	-0.0646676	-0.0133631	-0.37504	-0.120106	-0.109243	-2.69898	-1.29107	-0.422936	-0.0660837	-0.173873	0.0811142	0.0633023
TCGA-23-1107-01	59	1	Stage IV	1	G3	1			>20 mm	2			1	9	0.3	1.26178	0.177852	0.293507	1.4887	3.02742	-0.0621994	0.812028	4.54996	1.8976	0.0559413	-0.34618	0.379259	0.0515908	0.479328	0.319558	0.518467	0.148512	0.0231934	0.483053	1.37867	0.240051	2.82715	0.295707	1.77409	0.441054	-0.094893	1.96296	0.0247938	0.404054	-0.299554	-0.030893	0.176404	0.281282
TCGA-13-1485-01	48	1	Stage IV	1	G2	0			1-10 mm	1			1	629	20.9667	-0.179213	-0.332538	-0.0287134	-1.0455	-0.44769	-0.114199	0.184188	0.362644	0.652256	0.457121	-0.46264	0.414829	0.195701	1.1065	2.75793	0.513977	-0.0110077	0.0518334	-0.144407	-0.130476	-0.574089	-1.85826	-0.333673	-0.4743	-0.238736	-0.013243	-2.40992	-1.15068	-0.255456	-0.136494	0.238997	-0.0991758	0.0846223
TCGA-29-1771-01	76	1	Stage IIIC	1	G2	0			>20 mm	2	0	0	0	686	22.8667	-0.488123	-0.298568	-0.0109034	-0.845786	-0.9802	-0.0694294	-0.300092	-0.269976	-0.411604	-0.105809	0.16374	0.792439	-0.0992992	-0.797572	-0.702742	0.169957	0.0270423	-0.124227	0.0506434	0.372864	-0.0421893	-0.689478	-0.0144031	-0.54225	-0.230496	-0.172213	1.0476	1.08689	-0.118806	-0.0355637	-0.210153	-0.0704858	-0.158528
TCGA-23-1032-01	73	1	Stage IV	1	G3	1			1-10 mm	1			1	84	2.8	-0.625523	-0.327788	-0.00195342	-1.01509	-1.4606	-0.241629	-0.348282	-0.436176	-0.253504	-0.00419874	-0.0223001	-1.26424	-0.0982892	-0.515842	-0.369142	1.34911	-0.0755377	0.0875334	0.202623	1.35747	-0.0598493	-0.0583476	0.135657	-0.44112	0.0547041	-0.197583	-0.352999	-0.614306	0.439194	0.00504631	0.165587	-0.00366575	0.123972
TCGA-36-1574-01	48	1	Stage IIIC	1	G3	1			>20 mm	2	0	0	0	686	22.8667	-0.409983	-0.126898	-0.00987342	-0.763136	-0.8488	0.0205606	-0.271962	-0.482656	-0.700244	-0.0498787	0.25043	2.20782	-0.0554292	0.153888	0.768678	0.697577	-0.181398	-0.217647	0.0963634	-0.999236	-0.699719	-1.13343	0.118257	-0.70812	0.205484	-0.163353	0.730951	-0.203856	-0.0986659	-0.0673637	0.012167	-0.0224858	-0.00322769
TCGA-57-1582-01	50	1	Stage IIIC	1	G3	1	YES	1	1-10 mm	1			1	731	24.3667	-0.177143	0.953142	-0.0973534	3.49982	3.71576	0.205171	0.241488	-0.249136	-0.340824	0.0587213	0.0910099	-2.79776	-0.183269	-0.683352	-1.90634	-2.11581	0.0240423	-0.0614366	-0.00512658	-0.708786	-0.204979	-1.56937	0.00523693	-0.39803	-0.298946	0.014547	-0.141219	0.215134	-0.0190859	0.0255963	-0.148023	-0.0459058	0.00418231
TCGA-36-2542-01	59	1	Stage IIIB	1	G3	1			1-10 mm	1			0	657	21.9	-0.273983	-0.0052285	0.207217	-0.930026	-1.13817	0.233281	-0.410792	-0.465796	-0.507484	-0.207429	-0.25261	-0.395271	-0.0181392	-0.745722	-1.69171	1.02071	-0.171108	-0.221447	-0.100837	-2.32857	-0.0904293	-1.34464	-0.0664931	-0.34172	-0.317516	0.053337	-0.668889	0.209574	-0.174076	-0.125904	0.123917	-0.0134458	-0.0648177
TCGA-25-1321-01	65	1	Stage IIIC	1	G3	1			No Macroscopic disease	1	0	0	1	1033	34.4333	-0.745403	-0.197748	0.370687	-0.575136	-1.49145	-0.0302694	-0.0537924	-0.477036	-0.590814	-0.142159	0.0719999	1.64583	0.0142708	0.424808	0.888408	0.707137	0.0154423	-0.151287	0.267353	1.29479	0.429091	-0.246518	0.142087	-0.58472	-0.0399059	0.116997	-0.788279	-1.04825	-0.203726	0.0137063	-0.081093	-0.0731158	0.178892
TCGA-04-1347-01	81	1	Stage IV	1	G3	1	NO	0	No Macroscopic disease	1	0	0	0	1919	63.9667	-0.407303	-0.333078	0.163257	-0.982326	-1.26157	-0.152719	0.315448	-0.260526	-0.382244	0.0405413	0.00815993	0.667519	0.149961	1.61713	2.03201	0.949987	-0.159028	0.130163	-0.0565566	1.50878	0.990481	1.25255	-0.00819307	-0.0623501	0.00266415	-0.268223	-2.47212	-1.22514	-0.217576	-0.0427937	0.059987	-0.0917158	-0.0292477
TCGA-24-1416-01	34	0	Stage IV	1	G3	1			1-10 mm	1			0	194	6.46667	-0.239613	-0.396288	-0.0853334	-1.15967	-1.42634	-0.163569	-0.628262	-0.594016	-0.577294	-0.0339987	-0.0684101	0.952859	-0.258209	-0.945452	-0.329752	-0.790403	-0.0172777	0.0311934	0.0470134	0.896744	-0.488219	-0.698958	-0.146853	-0.31748	-0.140236	-0.106823	1.54665	1.14194	-0.209776	0.0952063	-0.198803	-0.0606858	-0.212128
TCGA-13-0766-01	42	0	Stage IIIC	1	G3	1			1-10 mm	1			1	1725	57.5	0.788137	0.259382	-0.172493	0.799254	1.09487	0.0217106	0.446758	0.382424	1.18188	0.337471	-0.0865201	-0.607721	0.0419808	-0.593512	-0.647512	0.322017	0.0139623	-0.0741866	0.357123	1.74138	1.18981	1.54652	0.214077	1.71751	0.00477415	-0.173163	-1.95696	-1.03253	-0.130256	-0.129334	0.114147	0.234894	0.138542
TCGA-13-0887-01	42	0	Stage IIIC	1	G3	1			1-10 mm	1			1	2028	67.6	-0.290633	-0.196448	0.157217	1.09129	-0.65204	0.0419806	0.0671476	-0.445276	1.0393	-0.0515687	-0.0283501	-1.73109	-0.192819	-0.821012	-1.09758	0.409527	-0.149678	0.105253	-0.00577658	0.406934	-0.0453993	1.40595	-0.0997331	0.29562	-0.304176	0.00990702	2.41856	0.573894	0.0712541	-0.165644	-0.022653	-0.0186858	-0.103958
TCGA-13-1405-01	49	1	Stage IV	1	G3	1			1-10 mm	1			1	868	28.9333	-0.0668427	-0.182078	0.205627	-0.687796	0.57853	-0.0646494	-0.0335424	-0.473206	-0.317114	-0.0785087	-0.23314	0.222429	-0.0250792	-0.637372	-1.46448	-1.08654	-0.123248	-0.289557	0.0958034	-0.944276	-0.499829	-0.335188	0.288497	-0.5517	0.0402341	-0.129233	0.153661	0.807034	-0.183966	0.0748163	-0.064533	0.0875342	0.107272
TCGA-13-0807-01	54	1	Stage IIIC	1	G3	1			>20 mm	2			1	414	13.8	-0.122813	-0.188588	0.238137	-0.665856	-0.52214	0.383851	-0.274382	-0.175216	-0.146014	0.293031	0.5727	-0.879061	0.195811	-0.706352	-0.383362	0.0233374	0.103872	0.177293	0.0849434	-0.761056	0.0797707	-0.673788	0.434367	-0.10203	-0.227806	0.156877	0.0180512	1.64309	0.00179415	0.109516	-0.133083	0.373424	0.0315523
TCGA-23-1118-01	45	1	Stage IIIC	1	G3	1	YES	1	>20 mm	2			0	2616	87.2	-0.329813	-0.379278	-0.0839034	0.422144	-0.0200199	0.0374806	0.591578	-0.308176	-0.411154	-0.0344887	-0.12577	0.486949	-0.140819	-0.110502	0.242518	-0.383993	-0.125338	-0.147407	-0.237677	0.410274	-0.0102693	0.714472	-0.0715131	-0.17657	-0.00669585	-0.233183	-1.55915	0.616854	0.234024	-0.140134	0.039677	0.134314	-0.0287077
TCGA-20-0996-01	59	1	Stage IIIC	1	G2	0			1-10 mm	1	0	0	0	2196	73.2	0.686857	0.0458415	0.237817	1.23535	-0.43682	0.216511	0.0499276	-0.0671056	-0.524864	0.0297313	-0.22334	1.29737	0.387511	0.131828	0.0312479	-1.09482	0.115852	0.158173	0.267613	-0.210516	-0.310299	-2.0422	0.597167	-0.37059	0.136904	-0.199733	-0.161619	1.06742	-0.0457059	-0.148624	0.102457	0.312304	0.0400123
TCGA-61-2095-01	54	1	Stage IIIC	1	G2	0			No Macroscopic disease	1			1	1875	62.5	0.137477	0.277942	-0.441613	-1.0654	0.3176	-0.0633394	-0.287372	-0.330516	0.108966	-0.292599	0.0915999	1.60055	0.274091	1.58219	1.99648	1.21443	0.0788023	-0.212687	-0.0140466	-0.464236	-0.403619	1.85463	-0.131203	-0.33906	-0.147236	-0.00538298	0.175821	0.514924	0.242014	0.0400363	-0.248393	-0.130276	-0.0531977
TCGA-13-2060-01	51	1	Stage IV	1	G3	1			1-10 mm	1			0	2369	78.9667	-0.232943	-0.292658	-0.0622134	-0.827486	-1.0454	-0.225419	-0.384762	-0.379236	-0.456144	-0.156149	0.0263699	-2.68138	-0.325949	-0.941382	-1.66298	-0.262023	-0.250328	-0.170257	0.0179834	1.40181	0.734111	0.309272	0.00431693	-0.13134	-0.219766	0.185947	0.840381	-0.413936	0.111194	-0.0383637	-0.018643	0.00213425	-0.0816577
TCGA-24-2267-01	58	1	Stage IIB	0	G3	1	YES	1	No Macroscopic disease	1			1	1446	48.2	-0.338193	-0.191838	-0.0215434	-0.865176	-1.40668	-0.0167394	-0.620072	-0.566586	-0.554934	-0.119049	0.18432	0.978409	0.00865081	-0.282492	-0.606252	0.484057	-0.302698	0.00446339	-0.0469166	0.627134	0.0253007	0.754382	0.129647	-0.45807	-0.0574559	0.176947	2.24887	1.27028	0.168814	-0.111314	-0.248603	0.0437742	0.0364023
TCGA-29-1695-01	62	1	Stage IIIC	1	G2	0			>20 mm	2			1	1229	40.9667	1.57133	0.753062	-0.0671334	2.98252	2.56494	0.245391	0.424028	-0.174736	0.881236	0.0378813	0.17312	1.85187	-0.0420392	0.462678	-0.198332	2.27829	0.173062	0.0209034	-0.118147	0.636214	0.804981	1.60729	-0.0574731	-0.11862	0.0408941	-0.189803	2.30567	0.456714	0.310544	0.178856	0.054567	-0.00798575	-0.0765677
TCGA-61-2095-02	54	1	Stage IIIC	1	G2	0			No Macroscopic disease	1			1	1875	62.5	1.54207	-0.0907985	-0.00616342	-0.0593064	1.18059	-0.0740294	0.817258	-0.184736	1.95118	-0.0428787	-0.23335	1.32154	0.188961	0.390578	2.20658	3.16117	0.167702	0.371303	-0.0663666	-0.743206	-0.485669	0.712682	0.121867	2.56846	0.938624	0.457157	-1.30647	-1.10351	0.274264	-0.0235637	-0.219583	0.176404	-0.0293277
TCGA-24-1560-01	51	1	Stage IIIC	1	G4	1			1-10 mm	1			1	1341	44.7	-0.300683	0.122232	0.284197	-0.734176	-1.59676	-0.0867994	-0.612852	-0.684526	-0.498964	-0.0543587	0.0855299	-1.15731	-0.215039	-0.745342	-1.33187	-0.349623	-0.0722877	-0.0452266	0.175453	0.141984	-0.231609	-1.28873	0.212747	-0.51634	-0.00934585	0.093647	-1.11573	-1.11867	-0.391506	-0.0639237	0.173747	0.276594	0.120872
TCGA-09-1667-01	61	1	Stage IIC	0	G2	0	NO	0	No Macroscopic disease	1			0	1882	62.7333	-0.462023	-0.252048	-0.156593	-0.604686	-1.2151	-0.168589	-0.287562	-0.423946	-0.538414	-0.0584687	0.0839499	0.332539	0.0795708	-0.809812	-1.46463	0.857067	-0.0258677	0.0365734	0.434853	0.557514	-0.342169	-0.144038	-0.527103	-0.63805	-0.243786	-0.215783	1.74295	-0.196756	-0.00313585	0.381396	-0.295513	0.0187542	0.0148623
TCGA-13-1496-01	65	1	Stage IIIC	1	G3	1			>20 mm	2			1	129	4.3	-0.463573	-0.407358	0.0596666	-1.01773	-1.26021	-0.125169	-0.291762	-0.527956	-0.752314	0.00855126	-0.36636	-0.232361	-0.0692592	-0.853092	-0.861542	0.0474674	-0.173808	-0.175097	0.000323423	-0.420826	-0.673079	-1.79647	-0.210313	-0.60363	-0.241656	0.117797	-0.490299	0.865464	-0.00948585	0.0199663	-0.034343	0.0619242	0.0129323
TCGA-23-2079-01	46	1	Stage IIIC	1	G3	1	YES	1	No Macroscopic disease	1			0	2788	92.9333	-0.362863	-0.150868	-0.0729834	-0.738366	-1.14111	-0.175979	-0.272912	-0.505256	-0.503564	-0.0102487	0.0628399	0.471739	0.240891	1.94615	3.03431	1.78105	0.128432	-0.176697	0.0173734	-2.48461	-0.631999	-1.4063	-0.333983	-0.38671	-0.224296	0.051087	-2.41548	-1.1302	-0.289406	-0.0207737	-0.164243	0.188054	-0.117248
TCGA-61-2102-01	74	1	Stage IIIC	1	G3	1							1	197	6.56667	4.43898	1.41813	-0.363033	1.64208	4.11338	1.16078	0.996438	3.75005	3.86722	1.34473	0.27423	1.29011	-0.194519	0.588488	-0.626912	-1.32888	-0.0557077	0.665043	1.42781	-2.22347	-0.423519	-0.267658	-0.173503	-0.17959	0.834884	2.84888	-1.68956	-0.481646	0.412434	3.78818	2.9936	-0.0612058	1.14466
TCGA-29-1702-01	84	1	Stage IIIC	1	G3	1			1-10 mm	1	1	0	1	728	24.2667	0.0436773	0.423012	-0.108793	-1.22512	-0.34373	-0.156469	0.892788	-0.0807956	0.210046	0.224761	-0.0438701	-2.72832	-0.254969	-0.859512	-2.03251	-1.62692	-0.209548	-0.0555066	-0.112387	-1.26655	-0.453729	-0.768938	-0.232443	-0.31694	0.272184	-0.347253	0.0557312	1.87729	-0.234796	-0.0777137	-0.291653	-0.0532558	-0.0695077
TCGA-24-1930-01	53	1	Stage IIIC	1	G3	1			1-10 mm	1	0	0	1	2467	82.2333	-0.566433	-0.174338	-0.0882034	-1.01636	-0.75562	-0.135579	-0.271822	-0.464306	-0.417744	0.0895213	0.30126	0.931909	-0.0373692	-0.706862	-0.926192	-0.707443	0.00323233	-0.187737	-0.133657	-0.0877655	-0.344599	-1.3727	-0.290973	-0.62651	-0.177516	-0.151983	1.8304	-0.821266	-0.136476	0.0272763	0.051897	0.0232542	0.144432
TCGA-24-1843-01	66	1	Stage IIIC	1	G3	1	YES	1	1-10 mm	1			0	106	3.53333	-0.351543	-0.289798	-0.345523	-0.958086	-1.08401	0.0312406	0.108968	-0.238716	0.0275656	0.0125713	0.59407	-0.993341	-0.255849	-0.873912	-1.28643	0.699737	0.0582723	0.0757334	-0.151117	1.74225	0.817091	3.12096	0.401737	-0.0202401	0.0771141	-0.145823	1.65173	0.0852138	0.476874	0.0664563	-0.243453	-0.0916558	-0.0469877
TCGA-24-1548-01	57	1	Stage IIIC	1	G3	1			1-10 mm	1			1	493	16.4333	-0.505643	-0.388938	-0.222613	-0.832106	-1.61265	-0.153869	-0.502892	-0.594266	-0.287744	-0.0750487	-0.28203	0.684749	-0.338459	-0.786932	-1.41903	0.0905674	-0.361818	-0.0560966	0.283773	2.11042	0.0892507	0.412532	-0.165273	-0.21323	-0.0649859	-0.221523	0.728581	-0.507256	0.264964	0.0185463	0.058907	-0.0837058	0.0644223
TCGA-24-1427-01	58	1	Stage IIIC	1	G3	1	YES	1	>20 mm	2			0	147	4.9	-0.0907927	-0.324498	0.0554966	-0.468206	0.39852	-0.338239	-0.294892	-0.395936	-0.528414	-0.118149	-0.26954	1.07686	0.107171	0.379238	1.02935	-0.177003	-0.223318	-0.118597	0.0121134	0.0738345	-0.358079	0.320052	0.0894869	-0.12255	-0.406846	0.524467	-2.25325	-1.29905	-0.328676	-0.0619937	0.084547	-0.148976	-0.137458
TCGA-25-2409-01	71	1	Stage IV	1	G3	1			1-10 mm	1			1	821	27.3667	-0.0883327	-0.328098	0.176387	0.262624	-0.64189	0.304361	-0.264172	-0.211456	-0.520404	-0.151899	0.0210299	0.182619	-0.238189	-0.642242	-1.49469	-0.938973	0.137142	0.0156634	-0.0147366	-0.208266	-0.207259	0.301432	0.0208469	-0.42497	-0.447396	0.376057	-0.743169	0.983554	-0.0661459	-0.0108337	-0.415293	0.187954	0.277352
TCGA-10-0931-01	44	0	Stage IIIC	1	G3	1			1-10 mm	1	1	0	1	1000	33.3333	-0.557873	-0.259708	0.174507	-1.15528	-1.41274	0.0687406	-0.349662	-0.670186	-0.467354	-0.0826287	0.0918699	0.180299	0.657081	0.250708	0.486318	-0.328223	-0.172718	0.00222339	0.00851342	0.0471045	-0.527079	-1.90815	-0.0307831	-0.32486	-0.140836	0.045277	1.53042	1.7805	-0.310676	-0.166714	-0.113293	0.0272842	-0.0772277
TCGA-13-0905-01	51	1	Stage IIIC	1	G3	1							0	3746	124.867	0.677307	0.370532	-0.0312634	1.84591	2.06548	0.189401	0.780678	-0.222466	1.8286	-0.112859	-0.35996	-1.04501	-0.255469	-0.239962	-0.275592	0.704347	-0.232788	0.0124734	-0.0288666	0.0532245	0.424731	1.34526	-0.192843	-0.30313	-0.206346	-0.044133	-1.10445	-1.05873	-0.389596	-0.106474	-0.235893	-0.0601758	-0.0744577
TCGA-13-2071-01	63	1	Stage IV	1	G3	1			1-10 mm	1			1	773	25.7667	-0.311433	-0.394558	-0.0718734	-0.497656	-1.43595	-0.171759	-0.349342	-0.502186	-0.467514	-0.123269	-0.12321	1.59058	0.449101	-0.391862	1.3086	0.232267	-0.226228	-0.250147	-0.236807	-1.95456	-0.253289	-1.76555	0.0914969	-0.26245	-0.224796	-0.070653	2.207	1.69996	0.483274	-0.124664	-0.076333	-0.213546	-0.0924077
TCGA-24-2290-01	56	1	Stage IIIC	1	G3	1			1-10 mm	1	0	0	1	1102	36.7333	-0.346073	-0.403928	-0.174163	-0.941416	-1.30875	-0.00505941	-0.448832	-0.425726	-0.647464	0.000381265	-0.16721	1.37765	0.116151	-0.382062	0.764698	-0.0604426	-0.302308	-0.114217	0.0686534	-2.13935	-0.630489	-1.90199	-0.246293	-0.15594	-0.265646	0.036077	1.95858	1.43977	0.474604	0.00952631	0.081227	-0.0237358	-0.0744377
TCGA-25-2391-01	57	1	Stage IIIC	1	G3	1			>20 mm	2			1	1492	49.7333	0.462937	-0.210498	-0.198243	-0.734526	-0.12873	-0.00786941	0.234718	-0.476516	-0.448774	-0.112469	-0.0401701	0.185109	-0.171389	0.533358	1.62071	0.597707	-0.194598	-0.132967	-0.142467	-0.428956	-0.126489	-0.293178	-0.521063	-0.4695	-0.148296	0.069297	-0.712379	-0.451896	0.0699941	-0.0789437	-0.063193	-0.135306	-0.0351277
TCGA-29-2432-01	61	1	Stage IIIC	1	G3	1			11-20 mm	2			1	653	21.7667	-0.155483	-0.356158	-0.130943	-0.820036	-1.49529	-0.146499	-0.542152	-0.406106	-0.476634	-0.130149	-0.0183401	1.98969	0.433681	2.80893	3.35176	0.954567	0.145722	-0.331677	-0.264507	-1.52558	-0.407439	-0.932398	-0.249123	-0.31071	-0.136146	0.225817	-2.42322	-1.15386	-0.147976	-0.279824	-0.081303	-0.153766	-0.111648
TCGA-36-2530-01	38	0	Stage IIIC	1	G3	1	NO	0	11-20 mm	2			0	1004	33.4667	0.241857	-0.378838	-0.273993	-0.338456	-0.0936299	-0.0531994	-0.301772	0.206814	-0.0673244	-0.0442087	-0.29972	1.24929	0.134441	2.64826	2.70605	1.20943	-0.249328	-0.129787	-0.339097	-0.655066	-0.428399	1.02139	-0.233353	0.29016	-0.278326	-0.101113	-2.31458	-1.12372	-0.301496	-0.273754	0.026137	-0.195436	-0.115328
TCGA-24-2036-01	50	1	Stage IIIA	1	G3	1			1-10 mm	1	0	0	1	1947	64.9	-0.502023	-0.347298	-0.199983	-1.13322	-1.57566	-0.136869	-0.557762	-0.497996	-0.536684	-0.149929	0.19028	1.96809	0.392181	0.424348	0.215318	-1.24335	-0.116008	-0.229907	-0.0898366	0.170254	-0.368359	-1.0627	-0.415783	-0.25813	-0.0509659	-0.076943	-2.41976	-1.05073	-0.255426	-0.0232637	-0.175613	-0.213746	-0.0469477
TCGA-13-2059-01	50	1	Stage IIIC	1	G3	1			1-10 mm	1			0	2387	79.5667	0.120967	-0.153388	-0.0931334	-0.709516	1.25692	-0.0994294	0.102308	0.126614	0.0993456	0.0617213	-0.37371	-1.17173	-0.237689	-0.422272	-0.978702	-1.34651	-0.415248	-0.201177	-0.268187	0.127134	-0.452439	1.18553	-0.136343	0.48963	0.0719241	-0.259803	-0.772569	1.21666	-0.242866	-0.282094	0.055647	-0.129816	-0.0823177
TCGA-04-1335-01	60	1	Stage IB	0	G2	0	NO	0					1	55	1.83333	-0.552033	-0.297938	0.789297	-0.452396	-1.35906	0.0107406	-0.402482	-0.0323756	-0.267764	0.293721	-0.11028	-1.62253	0.226371	-1.11583	-1.26841	-2.06732	0.300182	0.143413	0.0986834	-0.597336	-0.337499	-0.00279759	-0.0497731	-0.0715201	-0.317246	0.025037	-0.512639	1.03206	-0.0763059	0.335266	0.060527	0.0822342	0.0517223
TCGA-04-1369-01	53	1	Stage IIIC	1	G2	0			1-10 mm	1	0	0	1	642	21.4	-0.504313	-0.409748	-0.173263	-0.866816	-1.36344	-0.0584894	-0.419102	-0.237846	-0.401524	-0.0964287	-0.26782	1.17711	-0.0929092	0.00278791	-0.140442	0.588247	-0.261298	0.00670339	-0.0940966	-2.36397	-0.348419	-1.37628	0.311257	-0.38268	-0.224106	-0.151043	1.89582	1.01764	0.489444	0.0595363	0.200877	-0.119156	-0.0741777
TCGA-13-0720-01	48	1	Stage IIIC	1	G3	1			1-10 mm	1			1	1355	45.1667	0.390237	-0.0480585	0.184297	0.902804	0.56454	0.134991	0.0101576	-0.0270756	1.05699	0.176191	0.12837	1.14069	0.381321	-0.105732	0.496138	0.628767	0.328752	0.0310634	0.00631342	1.10153	-0.0634993	0.0955724	-0.0703831	0.55756	0.389304	-0.039943	-0.645549	-0.955936	0.0347741	-0.156894	-0.00938302	0.0986242	0.0780223
TCGA-61-2113-01	53	1	Stage IIC	0	G3	1	YES	1					1	676	22.5333	0.422377	-0.238268	-0.152673	0.604914	0.65615	0.0442106	0.981988	1.47947	2.07666	0.431441	-0.12755	0.230959	-0.297699	-0.186982	-0.310522	0.608677	-0.252778	-0.0596866	-0.0558666	-0.0473355	-0.435949	0.668892	-0.414113	-0.33352	-0.236856	0.076237	2.79571	0.624134	0.273204	0.106806	0.032577	-0.138486	-0.208798
TCGA-25-1626-01	65	1	Stage IIIC	1	G3	1			>20 mm	2			1	518	17.2667	0.977537	0.180062	-0.193443	0.485384	1.7115	-0.0265094	0.427418	1.82576	0.535266	-0.120979	-0.28156	-0.207781	0.0501208	-0.457212	-0.499892	-0.0990126	-0.274108	-0.191327	0.0618234	-0.123256	-0.518049	-0.0813776	-0.197683	-0.51289	-0.344416	-0.174823	-1.76031	-1.17456	-0.483206	5.63069e-05	-0.113373	0.0276042	0.0502723
TCGA-13-0916-01	49	1	Stage IIIC	1	G3	1			No Macroscopic disease	1			0	1785	59.5	-0.659683	-0.328678	0.0219966	-1.02558	-1.32716	-0.228819	-0.402032	-0.580826	-0.446654	-0.0945987	-0.18707	0.184099	0.0354008	-1.16458	-1.46433	-0.139493	-0.204388	-0.00900661	-0.0308466	-2.03305	-0.413909	-1.62303	-0.239373	-0.27331	0.0248241	-0.148763	2.73194	1.92628	-0.159966	-0.288234	-0.317943	-0.0853558	-0.179828
TCGA-30-1718-01	44	0	Stage IIIC	1	G3	1	NO	0	1-10 mm	1			1	1579	52.6333	-0.228943	-0.200268	-0.224463	-0.718776	0.13915	-0.142859	-0.338382	-0.480656	-0.271834	0.0179713	-0.0170101	1.22534	-0.0291392	0.594398	2.16514	1.75513	0.260092	-0.0224866	-0.121897	-0.799236	-0.0529793	-1.24591	-0.157263	-0.38384	0.0445141	0.018287	1.54888	0.408944	0.0326741	-0.0139337	-0.194603	0.0124042	0.0152123
TCGA-61-1919-01	58	1	Stage IIIC	1	G2	0							1	1161	38.7	-0.0852227	0.0917315	-0.147473	-0.575866	1.04492	-0.0709894	0.0364976	-0.331706	-0.284194	-0.0491387	0.26837	-0.595451	0.00782081	-0.496622	-1.15803	-0.958183	-0.255668	-0.0648366	-0.0885366	-0.784926	-0.0516593	0.310742	0.140067	0.19727	-0.279756	-0.098133	2.48179	0.464494	0.491154	0.0732263	-0.258923	0.179544	0.0605723
TCGA-09-2045-01	50	1	Stage IV	1	G2	0	YES	1	1-10 mm	1			1	1069	35.6333	0.503527	-0.325928	0.132157	1.4031	0.40627	0.0821706	0.158048	-0.561926	-0.565464	-0.181929	0.15453	1.7852	0.555161	0.121408	0.838328	1.18251	-0.145388	-0.186427	0.0175934	-0.0505855	-0.192559	-0.589808	-0.212183	-0.20708	-0.236866	0.282767	-0.0305488	0.870594	0.319894	-0.162514	0.028657	-0.0926758	-0.0699077
TCGA-29-1770-02	54	1	Stage IIIC	1	G2	0			1-10 mm	1	0	0	0	741	24.7	-0.311373	-0.152248	-0.0890834	-0.667436	-1.22827	0.0661306	-0.373352	-0.288426	-0.220924	-0.179779	0.0766099	-1.54567	-0.172169	-0.518232	-1.40536	-2.00993	-0.408158	-0.262657	-0.223787	-0.111766	-0.572389	0.00172241	-0.176853	-0.39164	0.184394	0.075247	-0.759489	0.827974	-0.205816	-0.263344	-0.136663	-0.254276	-0.00679769
TCGA-29-1770-01	54	1	Stage IIIC	1	G2	0			1-10 mm	1	0	0	0	741	24.7	0.0288873	-0.0186185	-0.0973234	-0.581556	-0.0697699	-0.128329	-0.274162	-0.229666	-0.443944	0.0903413	0.0554899	0.807509	0.0544408	-0.443702	-0.713442	-0.840283	-0.287168	0.0640834	-0.182267	-0.427576	-0.308649	-0.429678	0.155797	-0.34048	0.270094	-0.044573	-1.41522	1.03143	-0.141596	-0.0874337	-0.092953	0.0347642	-0.104088
TCGA-04-1346-01	73	1	Stage IIIC	1	G2	0	YES	1					0	1993	66.4333	-0.340123	-0.387408	0.351397	-0.929826	-1.45473	-0.129129	-0.441972	-0.442346	-0.329904	0.00263126	0.30395	-0.134281	-0.212789	-0.117432	-0.166572	1.303	0.381262	-0.134397	0.170153	-0.402606	0.181021	-0.271908	0.0221069	0.0698599	-0.111326	0.180377	2.00028	0.432474	0.232474	0.0995263	0.156247	-0.228786	0.113052
TCGA-23-1031-01	60	1	Stage IV	1	G3	1			1-10 mm	1			1	575	19.1667	-0.562433	-0.223748	0.250037	-0.862866	-1.50619	-0.316439	-0.267902	-0.458126	-0.569664	0.0497113	-0.0388301	0.433429	0.334201	-0.527882	-1.67615	-1.91325	0.0462023	-0.0441766	0.330903	0.354614	0.00225074	-1.87702	0.0272969	-0.42735	0.0692641	0.121577	0.217681	-0.677336	-0.256346	0.244146	0.184667	-0.0587858	0.0468023
TCGA-25-1320-01	65	1	Stage IIIC	1	G3	1			1-10 mm	1			1	1155	38.5	-0.00852266	-0.316708	-0.144023	-0.0669264	0.0522601	-0.260309	-0.308232	-0.753376	-0.521024	-0.102679	-0.0306401	-0.474991	-0.277589	-0.377342	-0.771922	0.469437	-0.193598	-0.175177	0.0431734	0.183784	-0.223999	-0.161738	-0.142823	-0.46701	-0.201296	-0.00874298	1.50813	1.13025	-0.304936	-0.0262037	-0.177123	0.0547942	-0.112248
TCGA-13-1484-01	62	1	Stage IIIC	1	G3	1							1	3785	126.167	-0.503813	-0.580628	0.185197	-0.759836	-1.099	-0.0153994	-0.359712	-0.300056	-0.467264	0.105831	0.0793599	0.428249	0.0674208	-0.450742	-1.25746	0.686997	0.257532	-0.0759366	-0.0202766	-0.103206	-0.127659	-1.30402	-0.220113	-0.25131	-0.273916	-0.105923	-2.64549	-1.04302	-0.286046	-0.0852337	-0.157763	-0.0429158	0.0612723
TCGA-24-2289-01	68	1	Stage IV	1	G3	1			>20 mm	2			1	2049	68.3	3.3157	2.13369	-0.112933	3.1849	3.40875	0.340261	0.578908	1.63664	0.499416	-0.0566187	-0.10688	-0.358961	-0.219859	-0.530382	-0.974322	-1.32902	-0.312638	-0.156157	-0.114207	-1.10846	-0.226999	1.04443	0.0433669	-0.30386	-0.206836	0.137627	-2.0997	-1.10005	-0.263586	-0.173574	0.093417	-0.271606	-0.0687777
TCGA-30-1862-01	65	1	Stage IV	1	G2	0	NO	0	>20 mm	2			1	186	6.2	-0.110683	-0.0042385	0.129677	-0.784846	0.12924	0.0894906	-0.0397124	-0.402756	-0.566134	-0.131979	0.24906	1.71134	0.00450081	-0.0593521	0.376578	1.38158	-0.198768	-0.275017	-0.165667	-0.201696	-0.425559	-0.375668	-0.257203	-0.12151	0.0100241	-0.179033	-2.24788	-1.04162	-0.404936	-0.108164	-0.081063	-0.0496058	-0.0237477
TCGA-13-0765-01	50	1	Stage IIIC	1	G3	1			1-10 mm	1			1	1389	46.3	0.693637	0.964872	0.272517	2.64875	4.06389	0.524671	0.765428	0.529074	1.53465	-0.0241587	0.1015	0.666269	0.319381	-0.212022	-0.485782	-0.585943	0.163222	-0.0473366	0.275213	0.0813745	-0.0306993	0.329072	-0.0382131	2.0299	0.0626341	0.180307	-2.2679	-1.12597	-0.0994459	0.241326	-0.090283	0.257354	0.233732
TCGA-13-1404-01	48	1	Stage IIIC	1	G3	1			1-10 mm	1			0	2469	82.3	-0.226773	-0.0521785	0.248497	-0.505146	-1.0123	0.0292906	-0.0664324	-0.404596	-0.196654	0.0367313	0.4618	0.499939	0.360841	1.29081	1.64622	0.195617	-0.108748	-0.156017	0.319223	-0.733246	0.108121	-0.857848	0.0475369	-0.15035	0.197924	0.380687	1.61879	0.260954	0.151924	-0.101864	-0.242813	-0.141746	0.142742
TCGA-23-2645-01	54	1	Stage IIIC	1	G3	1	YES	1	No Macroscopic disease	1			0	137	4.56667	0.341057	0.0195515	-0.143863	0.959864	2.74937	0.268351	1.0358	0.440484	2.6699	0.0690013	-0.25298	1.23935	0.156851	1.50928	2.68284	1.58915	-0.0405977	0.643773	-0.295007	-1.39918	-0.361029	1.05404	-0.252773	2.89219	0.236324	0.037047	0.0555212	-1.21284	0.166364	-0.175494	0.092797	-0.107396	-0.127168
TCGA-13-0886-01	67	1	Stage IIIC	1	G3	1			1-10 mm	1			0	4665	155.5	-0.344433	-0.166038	-0.00852342	-0.739226	0.21018	-0.00294941	-0.0642624	-0.407616	-0.369074	-0.00678874	0.0132099	0.335719	0.117701	-0.378702	-0.792072	0.911237	0.200852	0.119393	-0.0432366	0.250644	0.533761	0.439532	0.260327	-0.0112001	-0.142496	0.177127	1.06558	-0.395446	-0.0607059	-0.0689137	-0.228573	-0.0972558	-0.114998
TCGA-13-0799-01	44	0	Stage IIIC	1	G3	1			No Macroscopic disease	1			0	2535	84.5	-0.0363127	-0.251478	-0.213663	-1.0703	-1.31028	-0.0619794	-0.340562	-0.501956	-0.612434	-0.130329	0.0307199	1.24195	0.313671	-0.946072	-0.877712	-0.532043	0.120892	-0.181817	-0.100077	0.830224	-0.401309	-1.79132	0.0803669	-0.27262	0.0180741	0.197047	-0.628159	1.61029	-0.383356	-0.101134	0.167537	0.0981342	0.151372
TCGA-61-2003-01	53	1	Stage IIIC	1	G2	0	YES	1	1-10 mm	1			0	122	4.06667	0.889317	0.789652	-0.288673	3.04135	3.65073	0.140531	0.100728	-0.343406	-0.681524	-0.213199	0.24506	-0.715761	-0.231089	-0.709082	-2.00801	-0.897543	-0.0665177	-0.413357	-0.238737	-1.7596	-0.340049	1.0917	-0.111163	-0.41679	-0.336296	0.088017	-0.925649	-0.955956	0.0997041	-0.180994	-0.228703	-0.278876	-0.161318
TCGA-36-2529-01	71	1	Stage IIIC	1	G3	1			>20 mm	2	0	0	0	1066	35.5333	-0.305763	-0.337208	0.0158266	-0.912746	-1.51628	-0.0552094	-0.497742	-0.577026	-0.469324	-0.260149	-0.0887101	1.59622	-0.105619	0.622808	1.17951	1.30344	-0.304158	-0.247967	0.0777434	-2.25673	-0.449549	-1.77736	0.164087	-0.60136	-0.117606	-0.027913	3.45929	0.802754	-0.115256	-0.215644	-0.070863	-0.0225158	-0.0627277
TCGA-24-1426-01	43	0	Stage IIIC	1	G3	1	YES	1	1-10 mm	1			0	163	5.43333	0.105697	-0.117718	0.259777	-0.482746	-0.85004	0.131331	-0.0711324	-0.327806	-0.472314	-0.0520887	0.32372	-0.530271	-0.247089	-0.764362	-1.52634	-0.461573	-0.204078	0.0174734	0.0891334	0.621954	-0.546409	0.0688224	0.217547	-0.24554	-0.0820759	0.011007	-0.384129	-0.458926	0.0735441	-0.0252337	-0.165983	0.208084	0.0204423
TCGA-61-1734-01	52	1	Stage IC	0	G3	1	YES	1					0	866	28.8667	-0.257703	-0.121598	0.140557	-0.895326	-1.50307	0.109431	-0.206902	-0.475836	-0.500504	-0.102659	0.13875	0.403829	-0.0720992	0.224658	1.5527	0.327197	0.179242	0.00911339	-0.0659866	-0.943716	-0.507699	-1.68692	-0.178893	-0.54337	0.354204	0.201677	-1.82407	-0.454566	-0.00958585	-0.214194	-0.130433	-0.105736	0.0498423
TCGA-23-1117-01	42	0	Stage IIIC	1	G3	1	YES	1	1-10 mm	1			1	1013	33.7667	0.844447	0.861212	0.375267	2.10816	4.5822	0.780231	1.1212	1.33286	0.343456	0.498871	0.10989	-0.422101	0.246121	-0.325752	0.139488	-0.314953	0.342832	0.254473	0.0789034	0.194204	-0.243939	1.2979	0.0297869	0.46828	0.141894	0.029177	-0.0382688	-0.978176	-0.222496	0.0932863	0.331867	0.0984542	0.00339231
TCGA-10-0930-01	70	1	Stage IIIC	1	G3	1			1-10 mm	1			1	1040	34.6667	0.310867	0.150042	0.537027	1.52725	1.62469	0.361551	1.92718	-0.469386	0.315576	-0.0283187	0.0592199	-0.527211	0.475541	0.862798	2.19667	1.3941	0.219612	0.358983	0.137203	-1.30928	-0.300109	-0.272828	0.502707	0.0101799	0.0301141	-0.023203	-1.13543	-0.751966	0.0432241	-0.127614	0.051767	0.0402842	-0.0244277
TCGA-09-0369-01	56	1	Stage IIIC	1	G3	1	YES	1	No Macroscopic disease	1			1	1082	36.0667	-0.649413	-0.0718485	-0.164763	-0.822536	-1.23901	0.115581	-0.490322	-0.0457456	-0.376914	-0.0699787	-0.0839001	-2.89122	-0.190989	-0.892202	-1.54189	-2.06685	-0.152588	0.121063	0.149703	-0.801026	-0.254749	0.630342	-0.0900631	-0.3676	0.265404	-0.266503	0.0375912	2.89252	0.711194	1.40315	0.213467	0.0612242	0.0925323
TCGA-04-1652-01	76	1	Stage IIIC	1	G2	0	NO	0					1	969	32.3	-0.409513	0.180492	0.225727	-0.384446	-0.80401	0.0264606	-0.213302	0.0439144	0.184266	0.603591	0.60161	-0.897951	0.545321	1.35145	2.50489	0.602467	0.850552	0.858173	0.446693	0.0459445	0.245301	-0.0700276	0.429627	-0.26183	0.330284	0.045797	-0.816949	-0.0101462	0.534944	0.0509663	0.173237	0.286104	0.217412
TCGA-09-2056-01	62	1	Stage IIIC	1	G3	1	NO	0	No Macroscopic disease	1			0	379	12.6333	-0.364693	-0.379788	-0.0282834	-0.743276	-1.45186	0.0695906	-0.322342	-0.353606	-0.484714	-0.0754587	-0.0177301	2.26513	-0.101479	-0.636492	-0.825402	1.24391	0.164452	-0.0472366	-0.00526658	-1.60378	-0.217719	-1.16468	-0.0697331	-0.45709	-0.159496	0.00866702	1.26942	-0.655886	0.0251541	-0.0191137	-0.071053	0.0714342	0.0354223
TCGA-36-2552-01	64	1	Stage IIC	0	G3	1			No Macroscopic disease	1			0	349	11.6333	-0.159493	-0.0987385	-0.309503	-0.250916	1.06871	0.0151206	-0.341182	-0.460746	-0.692894	-0.153269	-0.27884	0.841609	-0.359989	-0.707542	-1.37567	-1.56297	-0.382658	-0.331707	-0.214247	0.283754	-0.0992193	0.402992	-0.146543	-0.27213	-0.466006	-0.074583	0.368311	0.485154	-0.172146	-0.176244	-0.327493	-0.196536	-0.162118
TCGA-29-1781-01	69	1	Stage IIIC	1	G3	1			No Macroscopic disease	1	1	0	0	255	8.5	-0.516023	-0.198588	0.0342066	-1.21879	-0.92842	-0.137649	-0.188632	0.0248844	-0.500484	0.108211	-0.0197901	-2.13727	-0.126109	-0.973432	-1.45296	-2.10689	0.289852	0.282513	0.371163	0.610934	0.419221	0.738532	0.0191669	-0.1784	0.0960841	-0.016223	3.68432	1.14163	0.635924	0.223486	-0.078883	0.195574	0.0825023
TCGA-29-1694-01	45	1	Stage IIIC	1	GX				11-20 mm	2	1	0	1	1187	39.5667	-0.168513	-0.187198	-0.0762334	-0.940076	-1.215	-0.119199	-0.323702	-0.441656	-0.475504	-0.0295987	0.10182	0.113389	-0.262219	-0.741942	-1.24438	-2.06048	-0.150638	0.0353134	-0.0898766	0.403754	-0.0645493	1.56864	0.0830269	-0.39817	0.109974	-0.209273	0.852441	0.642614	-0.167666	0.0407963	-0.313133	0.0762342	-0.143538
TCGA-13-1495-01	60	1	Stage IIIC	1	G2	0			1-10 mm	1			1	2749	91.6333	-0.560863	-0.239088	0.118797	-1.07936	-0.48059	-0.226919	0.0483076	-0.416076	-0.259334	0.0800713	-0.0642101	0.291089	0.115411	0.0195879	-0.259672	1.37561	-0.0349477	0.0503334	0.00922342	0.559714	0.0819807	-0.0996076	-0.0416031	-0.25546	-0.0309959	-0.136653	3.2333	0.715644	0.528134	0.105336	-0.112943	-0.181816	-0.0662477
TCGA-61-2094-01	63	1	Stage IIIC	1	G3	1							0	2182	72.7333	-0.399003	-0.263188	-0.100043	-1.10926	-1.4292	0.0457006	-0.397122	-0.599866	-0.776244	-0.173239	0.15103	0.597049	-0.190499	-0.490412	-0.318952	-0.748583	-0.246308	-0.153037	-0.156677	-0.878806	-0.531849	-1.89415	-0.392883	-0.59186	-0.299256	-0.129933	-0.0565388	-0.221686	0.410614	-0.228814	-0.263433	-0.228466	-0.0602077
TCGA-09-1666-01	57	1	Stage IIIC	1	G3	1	NO	0	No Macroscopic disease	1			0	1752	58.4	-0.486963	-0.193118	-0.305423	0.0309736	-0.76053	-0.207179	-0.329252	-0.435616	-0.163524	-0.194119	0.0238699	-3.3885	-0.361799	-0.892452	-1.93406	-0.595403	-0.0962577	-0.188687	0.00861342	-0.217086	-0.360999	-1.4881	-0.223213	-0.61517	0.170934	-0.159973	1.62801	0.833604	-0.240946	-0.0341737	-0.119143	0.0377742	-0.0666777
TCGA-24-2024-01	72	1	Stage IIIC	1	G3	1			1-10 mm	1			1	1769	58.9667	-0.203103	-0.106578	-0.153023	-1.11079	-0.93948	-0.0701094	-0.345692	-0.148876	-0.447884	-0.00158874	0.0130199	-0.280021	-0.0963892	-0.828312	-1.31924	-1.99332	-0.0154677	-0.00821661	-0.158937	-0.854126	-0.277999	0.197492	0.0985569	-0.16649	0.189744	-0.027793	1.44878	1.11101	-0.368286	-0.0899037	-0.121663	-0.0906158	-0.106118
TCGA-23-2078-01	66	1	Stage IIIC	1	G3	1	YES	1	No Macroscopic disease	1			0	2661	88.7	0.109697	-0.116868	-0.0535334	-0.421016	0.10862	-0.211189	-0.110932	-0.541816	-0.461264	-0.160019	-0.0463101	0.594439	-0.160009	-0.0245321	-0.444302	-0.843193	-0.173958	-0.221337	-0.300737	-0.260996	-0.342379	0.433742	-0.173053	1.84453	-0.127356	-0.088603	-0.483379	0.0539338	0.361454	-0.322434	-0.115943	-0.274946	-0.156358
TCGA-29-1701-01	56	1	Stage IIIC	1	G3	1	YES	1			1	0	1	515	17.1667	-0.133293	0.403002	-0.198673	0.623964	2.59436	-0.152899	0.256488	2.6146	0.351086	0.0240313	0.16654	0.450929	-0.0496092	-0.356682	-0.415002	1.54905	0.313092	0.280973	-0.233537	2.71123	1.89511	3.22455	0.255347	0.33886	-0.0240059	-0.147183	-2.15858	-1.07194	-0.375316	0.0495763	-0.207753	0.107084	-0.0865677
TCGA-04-1357-01	52	1	Stage IIIB	1	G3	1									0	-0.390813	-0.203458	-0.0263734	-0.780406	-1.32971	0.0100106	-0.315102	-0.455166	-0.413184	-0.0253987	-0.13183	1.5279	-0.0868692	0.918188	1.03155	-0.781433	-0.107858	-0.0311766	0.118113	1.11204	0.712131	-0.669368	0.0364969	-0.43908	-0.0817959	-0.121823	1.5575	-0.796236	-0.218156	-0.178584	0.029147	0.118984	-0.0819777
TCGA-29-1769-01	40	0	Stage IIIC	1	G3	1	NO	0	1-10 mm	1	0	0	0	699	23.3	-0.403083	-0.0076385	-0.342983	-0.841206	-0.84824	-0.131079	-0.404112	-0.285776	-0.303894	0.0223513	0.34659	-1.71638	-0.0888192	-0.620252	-1.29745	-1.55739	-0.0356577	-0.224997	-0.123707	-0.367786	-0.394639	-0.807038	0.158797	-0.0596101	0.198034	-0.128863	0.783641	2.27567	0.467864	0.0552263	-0.076033	0.151024	-0.0149577
TCGA-24-1842-01	49	1	Stage IIIC	1	G3	1	YES	1	1-10 mm	1	0	0	0	253	8.43333	-0.479183	-0.112398	-0.179223	-0.777636	-0.28936	-0.209129	0.230238	0.672634	-0.484824	0.156291	-0.11933	-1.52747	-0.100859	-0.801472	-1.50496	-0.524793	0.150472	0.0571134	0.154993	-0.718816	-0.293609	0.260002	0.0305969	-0.0795501	0.227034	-0.232643	3.61859	1.90256	0.467454	0.150846	-0.00301302	-0.00359575	0.0536923
TCGA-13-0897-01	54	1	Stage IIIC	1	G3	1			1-10 mm	1			1	2182	72.7333	-0.379233	-0.315128	0.0759166	-0.777856	-0.55482	-0.118189	-0.488302	-0.218316	-0.443464	0.0706713	0.1114	1.22192	0.0176308	-0.178302	1.87124	1.41526	-0.0260577	0.281343	0.0566134	-1.30017	-0.360279	1.62597	0.0616269	2.52635	0.0812741	0.412587	0.674921	-0.609486	-0.0457559	0.190936	-0.146253	-0.222516	-0.189258
TCGA-61-2101-01	55	1	Stage IIIC	1	G2	0			11-20 mm	2	0	0	1	1688	56.2667	-0.465393	-0.280838	-0.0869134	-0.767996	-0.2293	0.136141	-0.0529324	-0.279976	-0.289294	0.00601126	0.0443299	-0.683651	-0.175509	-0.433002	-1.02498	0.880317	0.104002	-0.226767	0.129243	0.604534	0.304421	0.725362	0.104217	-0.43398	0.0529741	-0.342993	1.05764	0.455624	-0.283196	-0.191664	-0.179313	-0.0685458	0.00352231
TCGA-25-2408-01	37	0	Stage IV	1	G2	0			1-10 mm	1			1	943	31.4333	-0.0240527	0.0691415	-0.109653	0.674414	-0.10657	-0.184639	-0.213902	-0.342116	-0.439934	-0.202739	-0.33799	0.648979	0.105601	0.351718	0.778358	0.780177	-0.344218	-0.255167	-0.0958366	0.521294	-0.166419	-0.193468	-0.0517031	-0.34075	-0.153156	0.00559702	-1.78251	0.00372384	-0.346646	-0.186574	-0.055993	-0.149196	-0.0753477
TCGA-25-1319-01	73	1	Stage IIIC	1	G3	1			11-20 mm	2			1	1977	65.9	-0.446203	-0.0038585	0.157387	-0.720236	-1.36515	-0.283809	-0.440052	-0.856706	-0.564464	-0.197759	-0.11018	1.23291	-0.000579191	-0.181932	-0.598702	1.37847	-0.0204877	-0.0704966	0.223443	1.5266	0.820131	1.05355	-0.154383	-0.51508	-0.0507359	-0.037063	-0.395629	-0.707106	-0.287486	-0.198944	-0.225963	-0.00621575	0.0276223
TCGA-04-1519-01	48	1	Stage IIIC	1	G3	1							0	24	0.8	-0.623293	-0.0060585	0.0471266	-0.898106	-1.50185	-0.184429	-0.367362	-0.549466	-0.617054	-0.167269	-0.0234901	0.0325792	-0.0315792	-0.854692	-1.8103	-0.478493	-0.0985777	0.0862134	0.0152234	1.59997	-0.103139	1.12039	0.329157	-0.49899	0.359394	-0.248613	-2.4333	-0.00998616	-0.131926	-0.0198737	-0.090443	-0.0636958	0.0215423
TCGA-13-0904-01	63	1	Stage IIIC	1	G3	1			>20 mm	2			1	1532	51.0667	-0.547963	-0.229998	0.445077	-0.520256	-1.38233	0.241941	-0.116222	-0.480186	-0.276594	0.0900313	0.53594	0.391409	0.533341	2.02008	2.57459	1.59457	0.342052	0.179943	0.149173	-0.595326	-0.0155993	-1.71328	0.589037	-0.19228	0.152844	0.430567	-2.03479	-0.533606	0.0641641	0.213766	-0.00380302	-0.0389258	-0.00865769
TCGA-13-1819-02	59	1	Stage IIC	0	G3	1			No Macroscopic disease	1			1	2025	67.5	-0.486433	-0.409938	-0.232573	-0.838756	-1.30772	-0.285369	-0.355562	-0.339626	-0.568514	-0.170059	-0.10788	-3.22983	-0.396819	-1.09167	-2.04336	-1.31913	-0.415678	-0.451197	-0.137647	1.34349	-0.144989	0.902672	-0.228933	-0.31954	-0.324936	-0.145573	2.63107	1.68938	-0.0902859	-0.237594	-0.196653	-0.141986	-0.124088
TCGA-13-1819-01	59	1	Stage IIC	0	G3	1			No Macroscopic disease	1			1	2025	67.5	-0.496243	-0.457848	-0.120413	-0.890776	-0.68975	-0.131909	-0.310822	-0.452236	-0.451224	-0.0463687	-0.18464	-2.89144	-0.299639	-0.904402	-1.99082	-0.863893	-0.360968	-0.349087	-0.226857	1.74518	0.160291	0.860402	-0.114273	-0.174	0.0560641	-0.154723	2.84954	1.78336	0.540864	-0.378584	0.092297	-0.176976	-0.100948
TCGA-61-1907-01	63	1	Stage IIIC	1	G3	1			11-20 mm	2			0	952	31.7333	1.38959	3.1015	0.0428966	5.2852	5.07967	0.337891	0.563788	-0.177456	0.599576	0.0126713	-0.0207801	-3.32682	-0.479859	-0.568642	-1.94	-2.23768	-0.0399177	-0.277807	0.0630034	1.48127	0.369851	-1.41859	0.141447	-0.35271	0.0378341	-0.099233	1.10228	-0.987936	-0.0928359	0.268256	0.106527	0.107924	0.00598231
TCGA-29-2431-01	59	1	Stage IIIC	1	G2	0			1-10 mm	1	0	0	0	1285	42.8333	-0.427823	-0.226988	-0.108163	-0.846206	-1.65963	-0.233819	-0.576152	-0.509946	-0.247254	-0.170779	-0.0768801	0.796629	0.129161	0.524498	0.695718	1.57442	0.0701523	0.114563	-0.209667	0.299134	-0.201939	-2.41031	-0.257663	-0.4115	-0.409466	-0.038413	-0.0230388	0.295404	0.658374	0.291746	0.157887	-0.124346	-0.0567077
TCGA-24-2035-01	65	1	Stage IIIC	1	G3	1			1-10 mm	1	0	0	1	857	28.5667	0.565967	2.40146	-0.175663	4.07126	4.3296	-0.00737941	0.0839176	-0.0331156	0.427346	-0.00874874	0.33216	-1.21652	-0.326639	-0.796212	-1.36259	-1.44893	-0.207048	-0.180927	-0.192117	0.607494	0.183721	0.626862	-0.194573	0.32295	-0.318436	0.00436702	0.173741	1.95974	-0.137746	-0.206844	-0.093823	-0.325486	-0.0634477
TCGA-04-1542-01	52	1	Stage IIIB	1	G2	0	NO	0	1-10 mm	1	0	0	1	2561	85.3667	-0.462903	-0.0869785	0.197947	-0.991396	-1.49439	0.0684706	-0.167692	-0.537846	-0.679304	-0.0476087	-0.0455501	0.374919	0.0872208	0.214268	-0.571572	1.07737	0.251992	0.120533	0.165913	0.575704	0.835541	-0.0818976	0.312567	-0.33037	0.342194	0.143247	1.31069	0.453294	0.180524	-0.197884	0.038577	-0.159526	-0.0429477
TCGA-25-1625-01	66	1	Stage IIIC	1	G3	1			1-10 mm	1			1	840	28	1.72305	1.01136	-0.102263	1.94235	1.09812	-0.276439	0.291688	-0.324736	0.635986	-0.0467887	-0.28102	-0.792231	0.155801	-0.902202	-1.6982	-0.372683	-0.110158	-0.284927	-0.0686666	-1.66818	-0.335309	0.479782	-0.0944231	-0.0505501	0.305054	-0.296943	-0.903759	-0.434786	-0.132726	-0.155824	-0.226263	0.0541042	0.0186923
TCGA-24-1558-01	73	1	Stage IIIC	1	G3	1			1-10 mm	1			1	594	19.8	-0.545963	-0.0442285	-0.103923	-0.794766	-0.78974	-0.292289	0.395208	-0.552136	-0.289484	-0.0365687	-0.0591401	0.385809	-0.0196292	-0.258632	-0.351842	0.528697	0.0167823	-0.332227	-0.0851466	0.853554	-0.0988193	-0.500548	-0.0306531	-0.4705	0.0385341	-0.023393	-2.65816	-1.33738	-0.145716	-0.0965037	0.036757	0.0837742	0.0208923
TCGA-31-1951-01	58	1	Stage IIIC	1	G3	1	YES	1	No Macroscopic disease	1			0	684	22.8	0.560537	0.278802	-0.0960034	-0.832476	0.71676	-0.0983094	0.788948	0.0447544	0.572566	-0.106309	0.0174099	-0.702551	-0.185859	-0.897112	-1.29684	-0.572553	-0.0120077	0.00274339	0.675983	0.522924	0.0191207	0.0892324	-0.114823	0.58009	-0.0422259	-0.239773	0.427031	0.927824	-0.147936	-0.134404	-0.306673	0.283784	0.121872
TCGA-61-1998-01	48	1	Stage IIIC	1	G3	1	YES	1	1-10 mm	1			0	168	5.6	0.481287	1.95567	-0.0685334	4.17675	4.77897	0.425421	0.518018	-0.389216	-0.376874	-0.121879	0.0780299	-2.2451	-0.438939	-0.419732	-1.62101	-2.589	-0.250308	-0.174357	0.0561434	0.679454	0.173091	0.884142	-0.134593	-0.44154	-0.00728585	-0.079053	0.623741	-0.529976	-0.0938159	-0.216364	-0.288133	-0.00013575	0.0483423
TCGA-61-1722-01	89	1	Stage IB	0	G3	1			No Macroscopic disease	1			0	246	8.2	-0.393263	-0.405248	-0.277293	-1.22858	-1.21491	-0.0811894	-0.301032	-0.272816	-0.399894	-0.0574787	0.14001	0.604479	-0.294279	-0.200542	0.136118	0.908997	-0.0192777	0.00870339	-0.229617	1.60509	0.668861	2.15201	0.137077	3.35683	0.381334	0.106327	-2.20838	-1.3013	-0.0709859	-0.0717037	-0.260043	0.0455642	-0.00588769
TCGA-24-1928-01	77	1	Stage IIIC	1	G3	1			11-20 mm	2			1	336	11.2	0.151627	0.0786115	0.0212666	-0.625096	-0.15931	-0.116229	-0.293822	0.0838644	0.131216	0.0427413	0.0409599	-1.17255	-0.0135492	-0.690902	-1.14241	-1.2684	-0.139998	-0.102567	-0.109257	-0.458696	-0.130979	1.55358	-0.0156631	0.31812	-0.0830959	-0.195673	2.7716	1.52404	0.679034	0.606526	-0.222563	-0.134796	-0.0708777
TCGA-61-1918-01	45	1	Stage IV	1	G3	1			No Macroscopic disease	1			1	479	15.9667	-0.575303	-0.0439585	-0.266803	-0.707996	-1.5009	-0.0880194	-0.365492	-0.432876	-0.523714	-0.182069	0.0578599	-1.22717	-0.159249	-0.648902	-1.55345	-0.0649026	0.117432	-0.303917	-0.0131666	0.787694	0.749981	-0.00899759	-0.0356131	-0.39635	0.103814	-0.227703	2.30776	0.443954	-0.0747759	-0.0565337	-0.132823	-0.0416558	-0.0908177
TCGA-09-2044-01	77	1	Stage IIB	0	G3	1	NO	0	No Macroscopic disease	1			0	186	6.2	-0.644843	-0.373838	-0.250943	-0.788976	-1.40028	-0.301259	-0.531382	-0.498476	-0.656124	-0.0833887	-0.18749	1.0478	-0.0782992	-0.103232	0.0510479	0.551407	-0.286988	-0.0949866	-0.319227	-1.85925	-0.314879	-1.14316	0.195137	-0.4357	0.165854	-0.059003	1.65819	1.05896	0.448284	0.146686	0.015667	0.0988042	-0.0948377
TCGA-13-0885-01	70	1	Stage IIIC	1	G3	1			11-20 mm	2			0	3388	112.933	-0.0841027	0.0678115	0.788677	-0.551256	-0.98616	0.0563906	-0.324622	-0.253866	-0.382744	0.117101	0.16914	-2.01029	-0.0775792	-0.661622	-1.35738	-1.81844	0.0219723	0.306143	0.229373	0.425514	0.492951	-1.78848	0.182807	-0.0837101	-0.0435359	0.296867	2.59363	0.434184	0.103704	0.423306	0.159477	0.103314	0.128362
TCGA-23-1030-01	64	1	Stage IIIC	1	G3	1	YES	1	1-10 mm	1			0	886	29.5333	-0.424223	-0.313248	-0.0332834	-0.925286	0.0916001	0.00644059	-0.143292	-0.409776	-0.560114	-0.0606787	-0.21912	-0.580421	-0.171569	-0.831182	-1.87283	-1.22664	-0.174508	-0.0953366	0.0904634	1.41493	0.301251	-0.759908	-0.138573	-0.40237	0.0797641	-0.00880298	-0.439409	0.493114	-0.335366	-0.271874	0.070957	-0.0238058	-0.0451377
TCGA-36-2540-01	26	0	Stage IIIC	1	G1	0	YES	1	>20 mm	2	0	0	0	724	24.1333	1.26027	-0.0329585	-0.0521234	1.30385	2.03092	0.161341	0.681698	1.30533	2.44176	-0.0939587	-0.22818	-0.281601	-0.270659	0.00793791	-1.04359	0.883257	-0.263288	-0.180237	0.168063	0.346154	0.0869107	2.17064	0.147977	1.46383	-0.128676	-0.028463	-0.614879	1.35445	-0.203356	-0.343734	-0.052103	-0.264086	-0.106348
TCGA-13-1483-01	61	1	Stage IIIC	1	G3	1			>20 mm	2			1	895	29.8333	-0.0165327	-0.200248	-0.218613	-0.765226	-0.63458	-0.155599	-0.376842	-0.601296	-0.414864	-0.147809	-0.13048	0.0256992	-0.156049	-0.870472	-1.50309	-1.96516	-0.167778	-0.231477	0.00240342	-1.8967	-0.668749	-0.713788	-0.130573	-0.13133	-0.431816	-0.075933	0.851431	1.47489	-0.189776	-0.140114	0.051357	0.146604	-0.184178
TCGA-24-2254-01	66	1	Stage IIIC	1	G3	1	YES	1	1-10 mm	1	0	0	1	1736	57.8667	-0.374643	-0.103228	-0.0952834	-0.613776	-0.55036	-0.265099	-0.116222	-0.138426	-0.303694	0.0446513	0.0733299	1.08079	0.254751	1.73179	2.24416	0.366427	-0.0142577	-0.268697	-0.277067	-0.554536	-0.371229	1.00525	-0.147123	0.3281	-0.0212959	0.054757	-2.3821	-1.167	-0.242176	0.0426863	-0.276393	-0.218186	-0.191118
TCGA-24-2288-01	70	1	Stage IIIC	1	G3	1	YES	1	>20 mm	2			1	25	0.833333	0.235957	0.208572	0.0710966	0.819804	0.35898	-0.121459	0.424768	-0.413286	0.764886	-0.00934874	-0.2545	1.01368	0.241681	1.95254	2.84117	0.697137	0.189922	0.0193234	0.267183	1.16323	0.499601	0.630432	-0.0475731	0.21468	0.159274	0.083647	-0.375949	-0.947776	-0.0255159	0.107606	0.309467	-0.0472558	0.0659223
TCGA-13-0764-01	62	1	Stage IV	1	G3	1			1-10 mm	1			1	1881	62.7	-0.426893	-0.367728	-0.0278234	-0.523406	-1.19648	-0.137779	-0.0764924	-0.0602656	-0.393144	0.0148313	-0.0745901	1.67447	0.187151	0.126018	0.497548	1.97382	0.0770823	0.173783	0.105373	-0.0112655	0.0650007	-0.671508	-0.157543	-0.3722	0.452984	-0.179543	2.49158	0.856494	-0.0406259	0.0821163	0.087987	0.160094	0.315012
TCGA-13-0730-01	71	1	Stage IIIC	1	G3	1			>20 mm	2			1	542	18.0667	1.3886	0.548802	-0.132983	0.217594	4.24901	0.516151	1.56765	5.66202	4.4406	2.36629	-0.14479	-0.0975008	0.0239608	0.407258	0.156848	0.123197	0.383372	1.00828	0.160883	-2.08914	-0.444119	-2.01628	-0.250533	-0.31297	0.0157041	-0.297573	-0.530839	-0.531236	0.459364	0.838876	1.55251	0.445594	0.265152
TCGA-25-1878-01	60	1	Stage IIIC	1	G3	1			1-10 mm	1			1	2587	86.2333	-0.611723	-0.129138	0.603837	-0.546096	-1.29946	0.114101	-0.119422	-0.630456	-0.648124	-0.0164487	0.28343	-0.584861	-0.0353892	-0.126312	-1.37658	-1.9227	-0.0648777	0.0163934	0.0200734	-0.329066	-0.100359	-1.49537	0.171837	-0.5173	0.184614	0.00959702	1.94913	0.350374	-0.156906	0.0929463	-0.00740302	0.319714	0.00142231
TCGA-13-1403-01	48	1	Stage IIIC	1	G3	1							1	2345	78.1667	-0.404253	-0.240108	0.0572366	-0.917376	-1.06033	-0.0624694	-0.127212	-0.349786	0.515996	-0.0968987	0.10111	-1.32423	-0.261579	-0.538672	-0.943552	0.255217	-0.0724677	0.0188734	0.131093	0.165664	0.0820107	-0.465668	0.245997	-0.37452	0.0417841	0.081347	1.65773	-0.265246	-0.112286	0.0994763	-0.132383	0.133134	0.0955223
TCGA-61-2002-01	46	1	Stage IIIC	1	G3	1	YES	1	11-20 mm	2			0	547	18.2333	0.133027	0.212682	-0.102023	-0.235756	1.3337	-0.172669	-0.0804524	-0.379356	-0.314654	0.0810513	0.0840499	-0.0607608	-0.259879	-0.549982	-1.15518	-0.449763	-0.0436477	-0.257737	-0.169857	-0.280436	-0.202539	0.948052	-0.0199131	-0.49857	-0.106526	-0.044893	1.90301	0.697224	-0.297016	-0.179954	-0.175523	-0.276216	-0.142148
TCGA-30-1861-01	74	1	Stage IIIC	1	G3	1			1-10 mm	1			1	1058	35.2667	0.384117	0.0615815	0.0274266	-0.668686	-0.53928	-0.197279	-0.0511024	-0.295086	-0.298124	0.233411	0.12447	-1.10557	-0.183949	-0.658492	-1.30013	-1.2328	-0.234918	-0.230817	-0.228817	-1.1937	-0.428079	0.175272	0.0515269	-0.13356	0.154004	-0.124903	1.37254	1.01529	0.458444	-0.113994	-0.049013	-0.0354758	-0.00585769
TCGA-13-0805-01	57	1	Stage IIIC	1	G3	1			1-10 mm	1			1	1074	35.8	0.755517	1.31638	0.198717	4.16717	4.54071	-0.125809	-0.0456924	0.107074	-0.275824	0.136661	-0.0613701	-0.524201	0.0149508	-0.635842	-1.19499	-0.532483	-0.00550767	0.193983	-0.0546666	0.152834	-0.246059	-0.316598	-0.125193	-0.32607	0.177594	-0.329333	-2.61889	-0.898556	-0.275986	-0.111504	0.129277	0.428244	0.344012
TCGA-61-1733-01	71	1	Stage IIIC	1	G3	1	YES	1	No Macroscopic disease	1			0	967	32.2333	0.246617	-0.203678	-0.278533	-1.06035	-0.49535	-0.125779	-0.301712	-0.0535856	-0.136334	0.135011	0.13008	-0.677561	-0.345909	-0.739192	-1.53069	-0.944803	-0.0552077	-0.0867666	-0.269057	-1.14437	-0.389039	-0.988778	-0.118873	-0.17395	0.00578415	-0.022413	-1.88299	-1.17572	-0.267336	0.180606	0.085917	-0.0953258	-0.0102477
TCGA-61-2614-01	71	1	Stage IIIC	1	G3	1	YES	1	1-10 mm	1			1	262	8.73333	-0.207703	-0.335698	-0.0817534	-0.894436	-1.41391	-0.221189	-0.297282	-0.226606	-0.425374	-0.192179	-0.37179	0.902889	-0.0249992	0.408018	2.12378	2.08102	0.119422	0.319493	-0.283497	1.15971	0.255861	1.01555	-0.0725631	0.73905	-0.0930459	0.060517	-0.857129	-0.541106	0.0922441	-0.172094	-0.052693	-0.212076	-0.0304577
TCGA-23-1116-01	83	1	Stage IIIC	1	G3	1	YES	1	>20 mm	2			1	592	19.7333	0.922137	0.137522	0.187827	0.231764	2.95074	0.355461	0.503938	3.52329	1.92044	0.564591	-0.0408301	0.303099	-0.0393892	0.0800479	0.497958	0.321547	-0.149588	0.229313	-0.0725666	-0.390156	-0.111179	2.45479	0.163107	2.4437	0.303134	-0.058843	-1.09101	-0.694836	-0.150456	0.0581563	0.464087	-0.0161358	-0.0797777
TCGA-04-1530-01	68	1	Stage IIIC	1	G3	1	NO	0	1-10 mm	1			1	3622	120.733	-0.466313	-0.184528	-0.141613	-0.925446	-0.4993	-0.214629	-0.118772	-0.123476	-0.467024	-0.0903987	-0.0391301	-1.32861	-0.0821592	-1.05847	-1.35218	-1.46115	0.150052	0.0621434	-0.0565466	0.688484	-0.281029	1.04629	-0.299843	-0.60959	-0.110766	-0.311553	1.63579	1.29701	0.0884341	-0.141854	0.034407	0.145164	0.137482
TCGA-09-2055-01	48	1	Stage IC	0	G3	1	NO	0	No Macroscopic disease	1			0	819	27.3	0.802707	0.0352215	0.00799658	1.70637	2.42983	0.457561	1.34133	-0.516256	0.0692456	-0.153109	0.10539	1.53548	-0.0897992	2.59317	3.48553	1.84809	-0.148438	-0.0152766	-0.0279366	-2.2722	-0.496169	-1.202	-0.261723	-0.66319	-0.306556	0.026647	-2.14599	-1.33737	-0.218306	-0.0933637	-0.275363	0.0171742	-0.0202377
TCGA-36-2551-01	57	1	Stage IIIC	1	G3	1	NO	0	>20 mm	2			0	492	16.4	-0.474533	-0.347728	-0.225403	-0.707806	-0.77038	-0.193139	-0.364052	-0.310786	-0.345984	-0.115769	-0.2647	-2.84966	-0.360519	-0.983692	-2.16036	-0.927523	-0.361138	-0.343137	-0.120137	1.65996	0.559331	0.719432	-0.0850031	-0.16906	-0.177816	0.050027	2.93892	1.53692	0.752734	-0.237374	0.199457	-0.150976	-0.0543377
TCGA-24-2023-01	54	1	Stage IIIA	1	G3	1			1-10 mm	1			1	1364	45.4667	1.5047	0.697862	-0.141423	3.30698	2.2832	0.131071	0.356938	0.497044	0.407976	-0.154709	0.24332	1.08004	-0.0120492	0.688868	1.34182	1.98573	0.113772	0.207413	-0.229957	-1.71063	-0.262429	-1.71115	-0.133033	-0.49737	-0.0574659	0.222237	1.65255	-0.957646	-0.167076	-0.0328737	-0.033773	0.0141242	0.0329523
TCGA-29-1693-01	72	1	Stage IIIC	1	G3	1	YES	1	>20 mm	2	0	0	0	3096	103.2	-0.192203	-0.298838	-0.0842434	-0.834046	0.0682701	0.129801	-0.0811524	-0.261386	-0.400154	-0.0855887	0.13269	1.02363	0.110081	1.15298	0.688928	1.24516	0.162622	0.102543	-0.150387	-0.690996	-0.344429	-1.04705	0.231577	-0.3434	0.204444	-0.090373	-2.32952	-1.05574	-0.0964759	0.0409763	-0.250343	-0.0296158	0.0867023
TCGA-13-1494-01	43	0	Stage IV	1	G3	1							1	2856	95.2	0.157967	-0.223258	-0.258533	-0.789506	0.63315	0.130241	-0.0998124	0.288554	0.359696	0.211801	0.1423	-0.389681	-0.160609	-0.186372	0.103258	-1.04135	-0.177768	-0.199257	-0.00802658	-2.29925	-0.346379	-2.25112	-0.324203	-0.34471	-0.449016	-0.174283	1.51932	0.823514	0.456334	-0.0403837	0.465327	-0.157536	-0.124968
TCGA-24-1471-01	60	1	Stage IIIC	1	G3	1	YES	1	>20 mm	2			0	36	1.2	-0.550393	-0.182598	0.0360666	-1.06893	-1.23815	-0.0477894	-0.277652	-0.272046	-0.414854	-0.0282787	0.22339	0.320869	0.148391	-0.754412	-1.2393	-2.08584	0.0365423	-0.139267	-0.0180966	-2.20672	-0.557519	-2.28495	0.0659169	-0.38002	-0.0207059	-0.082783	0.369411	1.14608	-0.224516	-0.255074	0.00745698	-0.0793458	0.0727423
TCGA-09-1665-01	73	1	Stage IIIC	1	G2	0	YES	1	No Macroscopic disease	1			1	1266	42.2	-0.0540827	0.228242	0.0223066	-0.811576	-1.28284	-0.229179	-0.150132	-0.156056	-0.372424	0.316401	-0.13571	-0.486331	0.140681	-0.705692	-0.970492	0.0475074	0.237092	0.263063	0.141133	-0.200086	-0.267989	-0.878168	0.301867	-0.4175	0.0160941	-0.166033	2.52831	-0.572386	-0.159376	0.00682631	-0.215513	0.0300842	0.131392
TCGA-23-2077-01	45	1	Stage IIIC	1	G3	1	NO	0	No Macroscopic disease	1			0	3525	117.5	-0.609003	-0.443978	-0.182753	-1.06878	-1.57045	-0.0247194	-0.586882	-0.462286	-0.643884	-0.207019	0.34099	0.450759	-0.100199	-0.966722	-1.93955	-1.12004	0.0355123	-0.359827	-0.0693866	-0.542526	-0.296069	0.145242	-0.155273	-0.53901	-0.0836359	0.210447	-0.777009	-0.532026	-0.0368059	-0.0814337	-0.057753	-0.0373658	-0.126868
TCGA-04-1651-01	53	1	Stage IIIC	1	G3	1			1-10 mm	1	1	0	1	1102	36.7333	0.00958734	0.321532	0.0247566	1.2079	0.6158	0.0762806	0.365198	0.460214	1.17746	0.0531613	0.53117	0.676169	0.263871	1.22925	2.09872	0.663897	0.285142	0.181453	-0.0305566	0.397704	-0.0798693	2.65418	0.672927	4.01199	0.533534	0.310267	-0.514379	-0.224006	0.491794	0.333576	0.268587	-0.315686	-0.143488
TCGA-04-1356-01	62	1	Stage IIC	0	G3	1	YES	1					1	1499	49.9667	-0.677943	-0.109928	0.194997	-0.691896	-1.28002	-0.376509	-0.538632	-0.551926	-0.149584	-0.0398187	0.19538	-2.56845	0.0118308	-0.916082	-1.80494	-2.58005	-0.0399677	-0.196157	0.231113	-1.1241	-0.342899	-0.885388	-0.0620931	-0.25033	-0.0272359	0.047037	2.17468	2.74506	0.0693541	-0.00723369	0.105457	0.182454	-0.00273769
TCGA-42-2582-01	49	1	Stage IIIC	1	G3	1	YES	1	No Macroscopic disease	1	1	0	1	1447	48.2333	-0.671283	-0.128978	0.237127	-0.678006	-1.44199	0.287151	-0.336102	-0.433626	-0.315784	0.0132913	-0.0999301	-1.63998	-0.138889	-0.717302	-1.5821	0.365247	0.159522	0.293663	0.146843	1.51704	0.959661	2.28768	0.198967	3.87952	1.85712	0.037327	-0.701849	-0.321866	0.162384	0.308346	-0.190113	0.500684	0.139832
TCGA-29-1768-01	50	1	Stage IV	1	G3	1			>20 mm	2	0	0	1	952	31.7333	0.517987	0.169092	-0.110783	1.72019	1.05716	0.0312606	0.0643476	0.0572444	0.0151356	0.391321	0.0979199	-0.611141	-0.232079	-0.403112	-0.577972	-0.394543	-0.0739477	0.00831339	-0.133867	-0.424526	-0.226069	-0.178598	0.0630269	-0.19353	-0.126346	-0.174083	1.46974	0.00703384	-0.128096	0.162706	0.00318698	0.167994	0.0179723
TCGA-24-1546-01	46	1	Stage IIIC	1	G3	1			1-10 mm	1			1	1955	65.1667	-0.354473	-0.104908	-0.228453	-0.0943564	0.15771	-0.00328941	-0.264742	-0.425036	-0.502134	0.0297113	0.0932999	1.33457	0.288901	0.810738	2.67357	0.763207	0.106082	-0.0861966	-0.0141466	-0.895656	-0.239179	-0.857868	0.0894369	-0.37785	-0.105976	-0.307423	-2.49087	-1.24247	-0.281976	-0.0996637	-0.139473	0.00412425	0.0501023
TCGA-13-1501-01	50	1	Stage IV	1	G3	1			>20 mm	2			1	1314	43.8	-0.487523	-0.242398	-0.0298734	-0.490086	-0.50463	-0.117069	-0.324062	-0.385256	-0.498894	-0.0234087	-0.19214	-2.23438	-0.222989	-0.805992	-1.27088	-1.81955	-0.00460767	-0.0606166	-0.0609366	-1.73204	-0.587529	-0.647278	-0.0638631	-0.35386	-0.124696	-0.256073	2.1555	0.875024	0.587544	0.124886	0.930827	0.131954	0.0837623
TCGA-24-1425-01	45	1	Stage IIIC	1	G3	1			1-10 mm	1	0	0	0	181	6.03333	0.244487	-0.241348	-0.0514934	0.117754	1.38145	-0.117129	0.249338	-0.249016	-0.296424	-0.0220087	0.0188499	-0.303301	-0.171749	-0.467452	-0.935452	-1.46457	-0.0856877	-0.278247	-0.0808266	-0.606496	-0.186909	0.611252	0.325967	-0.22087	-0.104476	-0.139963	1.15979	0.726924	-0.401846	-0.233614	-0.103163	-0.100586	-0.0331177
TCGA-23-1029-01	46	1	Stage IIIC	1	G3	1			1-10 mm	1			0	268	8.93333	-0.329803	-0.106658	-0.0740934	-1.15835	-1.31116	-0.167059	-0.574252	-0.378006	-0.626554	-0.156139	0.18903	1.04343	-0.115419	1.52398	2.22501	1.40523	0.0270423	-0.0354366	0.0233634	0.744964	0.0449007	0.367262	0.205117	0.10591	0.00280415	0.076567	-0.318649	-0.597316	0.143804	-0.0245637	-0.032483	0.0344142	-0.0285277
TCGA-25-1318-01	54	1	Stage IIIC	1	G3	1			1-10 mm	1			1	1064	35.4667	-0.613753	-0.309618	0.262097	-0.752896	-1.13856	0.00642059	0.0736476	-0.570706	0.112346	0.000931265	0.26172	1.13983	0.327531	0.616868	1.42449	0.875057	0.195852	0.502823	0.272723	0.0590145	0.455961	0.100442	0.433357	-0.0372801	0.0250841	0.343747	0.635271	-0.550026	-0.104756	-0.0688637	0.151637	-0.0257658	0.0538523
TCGA-13-0903-01	42	0	Stage IV	1	G3	1			No Macroscopic disease	1			0	3887	129.567	0.320057	2.01697	0.496667	2.4491	1.98452	0.220791	0.643758	3.83554	1.98156	0.126831	0.0246599	-2.28131	0.0820308	-0.681602	-1.76243	-2.35336	0.122232	0.346933	0.277133	-0.909616	-0.0833393	-0.560478	-0.0757831	-0.24049	-0.0165559	-0.059653	1.48763	-0.188616	-0.0521159	0.144326	-0.261303	0.0925142	0.0132623
TCGA-61-1899-01	81	1	Stage IIIC	1	G3	1			No Macroscopic disease	1			0	256	8.53333	-0.373573	0.123482	0.103867	1.25347	1.13329	0.0786606	-0.0985924	-0.454296	-0.0427444	0.00156126	0.27942	0.352539	-0.0801692	1.02964	2.4833	0.415837	0.0598723	-0.0940666	0.0632734	-0.317356	0.265441	-0.582088	0.177997	-0.45114	0.497924	0.019307	0.503801	-0.184536	-0.0546059	-0.164524	0.054377	-0.153546	0.0888423
TCGA-61-1906-01	55	1	Stage IIIC	1	G3	1	YES	1	11-20 mm	2			1	1038	34.6	-0.340433	-0.184148	-0.213133	-0.661146	-1.15021	0.0853906	-0.138782	-0.236456	-0.369054	0.197781	0.18434	-0.154021	-0.136309	-0.0423421	1.96904	1.39298	0.312902	0.141063	0.0505934	1.11679	0.570941	0.636872	-0.0623231	-0.31737	0.198324	0.125837	1.75609	0.758154	-0.119416	-0.138364	0.179927	0.125674	0.159602
TCGA-04-1367-01	50	1	Stage IIIC	1	G3	1	NO	0	No Macroscopic disease	1	0	0	0	3145	104.833	-0.528383	-0.127698	0.440297	-0.881916	-1.40328	0.191941	-0.505072	-0.277456	-0.270924	-0.129679	0.8546	-2.79215	0.0606508	-0.707462	-2.08359	-2.64983	-0.00614767	0.0176734	0.352853	-0.319066	-0.0865493	-1.96137	-0.0713931	-0.54889	0.206084	0.224387	-0.808729	1.62968	-0.0117959	-0.121394	0.202677	0.153764	0.218592
TCGA-42-2593-01	67	1	Stage IIIC	1	G3	1	YES	1	>20 mm	2	4	1	1	45	1.5	-0.426553	-0.0819485	-0.136173	-0.891016	-1.50047	-0.0998394	-0.420972	-0.499356	-0.388784	-0.122879	-0.23053	0.903459	-0.222999	-0.208402	-0.222412	0.803977	-0.195438	-0.206677	-0.217107	0.938424	0.151111	1.02447	-0.297443	-0.36983	0.142694	-0.160023	2.54557	1.39391	0.305624	-0.321924	-0.153893	0.00281425	-0.00185769
TCGA-13-2057-01	59	1	Stage IIIC	1	G3	1			No Macroscopic disease	1			0	2434	81.1333	-0.256643	-0.126928	-0.0995734	-0.289026	-0.21398	-0.0670094	-0.395432	-0.346036	-0.435364	-0.147889	-0.0405601	1.70509	0.243651	0.327418	0.644978	0.304267	-0.290728	-0.363937	-0.240897	0.485584	0.246171	0.343482	-0.247763	-0.19087	-0.282526	0.121977	-2.68548	-1.18801	-0.173066	-0.178114	-0.064043	-0.156476	-0.182158
TCGA-29-1711-01	45	1	Stage IIIC	1	G2	0			No Macroscopic disease	1	0	0	0	1053	35.1	-0.335213	-0.253648	-0.355273	-1.093	-1.12103	-0.0898594	-0.259242	-0.318596	-0.209754	0.0173213	-0.0905701	1.2456	-0.223479	-0.662732	1.26352	2.35479	-0.0607477	-0.00240661	-0.0805966	-0.364166	-0.527629	-0.724538	-0.229553	-0.55896	-0.0259759	-0.125023	4.04932	1.47199	0.243144	0.0477363	-0.237263	-0.0722058	-0.0741877
TCGA-24-1852-01	55	1	Stage IIIC	1	G3	1			1-10 mm	1			1	2201	73.3667	-0.502313	-0.445558	-0.204893	-0.998896	-1.26726	-0.0680094	0.462728	0.0666644	-0.427944	-0.237349	0.12302	-3.1718	-0.453219	-1.03845	-2.09499	-1.36863	-0.430728	-0.302307	-0.125787	1.07662	-0.385759	-1.16449	-0.127503	-0.44378	-0.159426	-0.059443	0.306681	-1.05429	0.397084	-0.0679737	-0.122853	-0.139456	-0.133928
TCGA-24-1852-02	55	1	Stage IIIC	1	G3	1			1-10 mm	1			1	2201	73.3667	-0.458343	-0.328128	-0.139423	-1.04293	-1.56766	-0.222909	-0.563102	-0.456306	-0.406944	-0.0824687	-0.0578001	0.881399	0.135181	0.623328	0.843768	1.74553	0.0371923	0.211163	-0.0519066	0.673954	-0.483969	-2.41077	-0.0153431	-0.33906	-0.255166	-0.239163	0.255891	0.365084	0.576584	0.411406	0.111817	0.0786842	-0.0843177
TCGA-24-1557-01	49	1	Stage IIIC	1	G3	1			>20 mm	2			1	1213	40.4333	-0.837613	-0.337038	-0.0773934	-1.0694	-1.45108	-0.186979	-0.475162	-0.470226	-0.665454	-0.0250287	-0.30012	-2.66942	-0.125289	-1.04981	-1.86298	-2.6321	-0.0774677	-0.239217	0.186803	-0.397376	-0.314819	-0.685488	-0.168093	-0.61812	-0.00992585	-0.255833	2.21332	2.34029	0.492864	0.252856	-0.144113	0.0270442	-0.0298877
TCGA-13-1512-01	49	1	Stage IIIC	1	G3	1			No Macroscopic disease	1			0	442	14.7333	-0.520353	-0.368068	0.128957	-0.934736	-1.1614	-0.219369	-0.292592	-0.535526	-0.356084	-0.00699874	-0.0784901	-2.05185	0.121281	-0.816552	-1.43881	-2.13897	-0.150088	0.00398339	0.132063	-1.88076	-0.391379	-1.11099	-0.286973	-0.21475	-0.0412259	-0.138123	1.28126	2.18547	0.648054	-0.0977037	0.145467	0.297224	0.00167231
TCGA-24-1436-01	57	1	Stage IIIC	1	G3	1	YES	1	1-10 mm	1			1	260	8.66667	-0.473093	-0.309378	-0.0670634	-0.799606	-0.57078	-0.120429	-0.481022	-0.453506	-0.396394	-0.158669	0.0356899	1.19169	-0.0691192	-0.739212	-1.18276	-0.171143	-0.175558	-0.284257	0.138733	-1.64238	-0.384199	-0.590708	-0.275283	-0.28579	-0.0809859	-0.081043	1.00354	0.908644	-0.0185459	-0.0542837	0.145647	0.0504342	0.0241923
TCGA-61-2111-01	61	1	Stage IV	1	G3	1							0	3825	127.5	0.228867	0.544082	0.0995966	-0.565756	3.3313	0.894461	1.39883	4.18691	2.60931	1.03427	0.19097	2.34329	0.824911	3.38446	4.51416	3.38322	0.359152	2.53663	0.753053	-2.01753	-0.554779	-1.62149	-0.0853931	-0.41107	0.122914	0.017707	-2.64639	-0.996256	-0.0851259	0.191496	0.219897	0.146424	-0.153758
TCGA-31-1950-01	76	1	Stage IIIC	1	G2	0	NO	0	1-10 mm	1	1	0	0	571	19.0333	-0.509363	-0.224218	0.0187066	-0.942076	-1.24748	-0.156719	-0.118162	-0.477396	-0.401034	-0.0258287	0.0618199	0.411199	-0.00266919	-0.120432	0.00156788	1.8426	-0.112108	-0.0464266	0.287793	1.54943	0.125461	2.69605	-0.0765931	0.81242	-0.0200559	-0.326593	2.12196	0.279034	-0.0788759	0.232206	-0.027533	-0.0404358	-0.0490377
TCGA-25-1329-01	76	1	Stage IIIC	1	G3	1			11-20 mm	2			1	457	15.2333	-0.423183	-0.0576885	0.204737	-0.0621364	-0.4387	-0.188869	-0.462012	-0.698636	-0.429984	-0.103489	0.0440399	0.657949	0.0577308	-0.570072	-1.78565	-1.58192	-0.304698	-0.0848866	0.0210734	-2.18692	-0.603529	-1.8956	0.200087	-0.43784	0.0879641	0.157427	1.44157	1.43638	0.763544	0.366646	-0.029413	-0.0490058	-0.0947477
TCGA-61-1721-01	38	0	Stage IV	1	G1	0	YES	1					0	338	11.2667	-0.191253	-0.0011685	0.0136866	-0.0934364	-0.8659	-0.122899	-0.157962	-0.490886	-0.310094	0.0888413	0.13546	-2.53628	-0.178819	-0.748472	-1.75211	-2.07821	0.0666223	-0.135157	-0.0362966	-0.704286	-0.0286893	2.57318	0.0304669	-0.20147	-0.0810059	0.291757	-2.24441	-0.504186	0.416094	-0.0407137	0.106127	0.0597542	0.0425823
TCGA-10-0928-01	71	1	Stage IIIC	1	G3	1	NO	0	1-10 mm	1	0	0	1	563	18.7667	-0.513073	-0.125438	-0.0265934	-1.01669	-1.50035	-0.141919	-0.420832	-0.653076	-0.690064	-0.225329	0.0239099	-0.0231708	0.0176008	1.54089	2.7644	0.344137	0.169132	0.303203	-0.138097	-0.195596	-0.0917993	-1.52019	0.130447	-0.17442	-0.206146	-0.00701298	-1.35682	-1.2133	-0.169786	-0.135354	-0.082643	-0.104726	-0.140808
TCGA-61-1917-01	60	1	Stage IIIB	1	G3	1							1	1321	44.0333	0.104597	1.14273	0.0658866	2.85882	1.68103	-0.121899	0.548938	-0.107286	1.4362	0.0446913	0.20245	1.40845	0.244331	-0.622212	-1.49347	0.295117	-0.261968	0.0164034	-0.0729266	0.857644	0.333041	0.966232	0.100687	1.2563	0.0542341	-0.053363	-1.90883	-0.937226	-0.102546	-0.110524	-0.247323	0.0450442	-0.0306877
TCGA-09-2043-01	69	1	Stage IC	0	G3	1	NO	0	No Macroscopic disease	1			0	188	6.26667	0.172367	-0.0331885	0.238057	0.222974	-0.31261	0.314691	-0.160872	-0.0210356	1.21339	-0.0613187	0.0851699	0.115319	-0.204119	0.941188	2.26705	0.974987	-0.0774177	0.0598134	-0.0119166	0.212584	0.0225207	-1.36249	0.244237	-0.49363	-0.0192559	0.126187	0.409511	-0.887506	-0.0647459	0.116676	0.249147	0.234324	0.162412
TCGA-25-1877-01	81	1	Stage IIIC	1	G3	1			1-10 mm	1			1	730	24.3333	-0.151853	-0.0561085	-0.0888834	-0.811776	-1.30928	0.0895606	-0.208622	-0.253016	-0.240724	0.0143713	0.17096	0.162009	-0.0409492	0.494138	0.980768	1.37594	1.20182	0.445953	-0.0161666	-0.0605355	0.565311	1.23528	0.178887	0.2195	0.543894	0.169817	-2.13147	-1.07111	0.0549341	0.161416	0.250197	0.189244	0.219302
TCGA-36-1571-01	53	1	Stage IIIB	1	G3	1	NO	0	No Macroscopic disease	1			1	695	23.1667	-0.562823	-0.350558	0.117327	-0.767396	-1.38849	-0.0749894	-0.388612	-0.389936	-0.653974	-0.100429	-0.0641201	1.00646	-0.0779292	-0.627482	-0.933322	1.43869	0.131122	0.0137134	0.413583	1.01836	0.297921	-0.505038	-0.0649531	-0.55464	0.224194	-0.027273	-0.626769	-1.08351	-0.0660459	-0.0795737	0.105967	0.0425542	-0.0249777
TCGA-30-1860-01	58	1	Stage IIIC	1	G3	1	NO	0	>20 mm	2			1	1366	45.5333	-0.321893	-0.103848	0.164107	-0.726296	-0.77324	-0.192979	-0.256962	-0.111226	0.664716	0.0872313	0.24466	1.02623	-0.00663919	0.443448	1.8977	0.674487	0.231772	0.134693	0.246733	-0.481746	-0.110469	1.79487	0.0287669	1.23818	0.143444	-0.192633	0.366141	-0.751356	-0.0258059	0.0266963	-0.131043	0.160504	0.129462
TCGA-13-1482-01	52	1	Stage IV	1	G2	0			>20 mm	2			1	1877	62.5667	-0.239513	-0.467978	-0.0227034	-0.948816	-0.96994	-0.226819	-0.420242	-0.378006	-0.572594	-0.200599	-0.31484	-0.321491	-0.00434919	0.591568	1.96175	0.275147	0.0954423	0.0641834	-0.187007	-0.516656	0.279571	-1.43369	-0.245193	-0.34072	-0.310616	-0.283193	1.40003	-0.146576	-0.230746	-0.154534	-0.227023	-0.0138358	-0.0188977
TCGA-24-0982-01	77	1	Stage IIIC	1	G3	1			1-10 mm	1			1	679	22.6333	-0.324043	-0.0992985	0.103997	-0.805776	-1.45493	0.317281	-0.258582	-0.0584556	-0.346754	0.131751	-0.00818007	-2.37172	0.126591	-0.832662	-1.56554	-1.61033	-0.0721977	0.163173	0.0490334	0.819594	0.117281	0.476472	0.0628769	0.0863499	0.0918941	0.110517	1.88969	0.718924	-0.122426	-0.143094	0.225997	0.291274	0.0745523
TCGA-29-2429-01	79	1	Stage IIIC	1	G3	1			>20 mm	2			1	421	14.0333	2.26645	-0.168338	-0.163153	1.41518	-0.40328	-0.129319	-0.627262	-0.401236	-0.410634	-0.0966787	-0.2825	0.668799	-0.213079	-0.967232	-1.63015	-2.31026	-0.236098	-0.279107	-0.211667	-1.4761	-0.281939	1.67556	0.0372069	-0.28419	0.252674	-0.116883	-2.4464	-1.02485	-0.201876	0.0631763	0.938697	-0.103226	0.173502
TCGA-24-1413-01	51	1	Stage IIIC	1	G3	1	YES	1	1-10 mm	1			0	192	6.4	-0.135063	0.449162	0.329997	1.10159	1.79031	-0.0639194	-0.0454224	3.63726	0.861596	-0.301689	0.22764	-2.48505	0.0859408	-0.889072	-1.85579	-2.608	-0.00680767	0.0332134	0.0761534	1.00002	0.543721	-1.77348	0.0116269	-0.40999	-0.255696	0.138047	0.954201	0.356264	-0.292436	-0.0506537	-0.079963	-0.129386	-0.0906477
TCGA-23-2643-01	74	1	Stage IIIC	1	G3	1			1-10 mm	1			0	143	4.76667	1.15679	0.891312	-0.229793	1.41661	1.50909	0.471071	0.837468	0.368474	1.90575	-0.0420787	-0.16364	-0.343671	-0.341929	-0.178042	-0.726532	1.00275	-0.254328	-0.251127	-0.201587	0.663484	-0.0132493	1.47956	-0.0973131	0.56398	-0.0151759	-0.219153	2.43561	0.352534	0.198494	-0.264884	0.082897	-0.157976	0.0800923
TCGA-13-0884-01	39	0	Stage IIIC	1	G3	1			1-10 mm	1			1	3260	108.667	-0.124133	0.0247915	0.0520466	1.65733	2.07391	0.144621	-0.293352	-0.794826	-0.302094	-0.138109	0.20161	-1.63075	0.0449808	-0.564462	-1.78165	-2.36374	0.00633233	-0.284777	0.0539034	1.42723	0.978481	0.410002	0.148497	-0.44866	-0.0496559	0.476607	-0.102499	0.709964	0.0320341	-0.163534	-0.237763	-0.0726558	0.144762
TCGA-13-0797-01	49	1	Stage IIIC	1	G3	1			1-10 mm	1			0	2121	70.7	0.230047	-0.0220985	-0.0182634	2.01955	0.41318	0.0219206	0.153068	-0.0732556	-0.0461344	0.0540413	-0.32601	0.261299	0.510201	0.499768	2.40587	0.857887	0.305822	0.486883	0.193603	1.63924	0.0506807	-1.99731	-0.0685231	-0.12218	-0.0490159	0.119887	-1.2033	-1.22323	-0.306176	-0.0470337	0.101037	0.381964	0.0590023
TCGA-25-1635-01	71	1	Stage IIIC	1	G3	1			1-10 mm	1			1	1583	52.7667	0.243037	0.516692	-0.0501434	0.544354	2.51571	0.124331	0.395828	0.588454	1.98176	-0.0569787	-0.19456	1.36857	0.115321	0.816718	2.42985	0.136147	0.0876023	-0.169517	0.0497834	-1.77675	-0.569779	-1.7614	-0.437073	-0.43486	-0.115006	0.385957	-2.69057	-1.21758	-0.308646	0.0779163	-0.254173	-0.0914958	0.100682
TCGA-13-0717-01	54	1	Stage IIIC	1	G3	1			>20 mm	2			1	748	24.9333	-0.386303	-0.339518	0.0324966	-0.423336	-1.22568	-0.232259	-0.123932	-0.185196	-0.538764	0.00378126	-0.23615	0.264949	0.260201	-0.901402	-1.61937	-2.4368	-0.0765277	-0.178867	-0.0133266	0.750594	-0.440729	-1.54756	-0.0264231	-0.00962008	0.202504	0.120547	-0.181559	1.48797	-0.156846	-0.00634369	-0.024593	0.00649425	0.174162
TCGA-13-0804-01	73	1	Stage IIIC	1	G3	1			1-10 mm	1			1	1073	35.7667	-0.677183	-0.194848	0.295397	-0.505206	-0.87655	0.0852206	-0.0638224	0.208964	-0.210264	0.314501	0.15324	-1.04961	0.402891	0.655818	1.66348	0.150657	0.748372	-0.0529766	0.309543	0.788514	0.0148207	-1.18954	0.253187	-0.51362	0.137894	-0.00111298	-2.54262	-0.844946	-0.154036	0.123116	-0.018243	0.494024	0.495982
TCGA-61-2613-01	73	1	Stage IIIC	1	G3	1			11-20 mm	2			1	945	31.5	-0.214573	-0.0606885	-0.213813	-0.618636	-0.14565	0.00010059	-0.197752	-0.328676	-0.287534	-0.111859	-0.2159	-0.167611	-0.101379	-0.287842	-1.35861	-0.226193	-0.273778	-0.194087	-0.185987	1.62412	1.47218	0.559662	0.0488769	-0.0401601	-0.270126	-0.257313	0.501351	0.00126384	0.152164	-0.232054	-0.045623	-0.0913058	-0.0851077
TCGA-23-1028-01	43	0	Stage IIIC	1	G3	1	YES	1	1-10 mm	1			0	1503	50.1	-0.641713	-0.314618	0.393017	-0.814336	-1.47818	-0.135239	-0.244382	-0.156106	-0.438404	0.0556313	-0.15847	-0.926291	-0.103449	-0.144602	-0.0643421	-2.25232	0.0635123	0.0392234	-0.172767	0.170904	-0.0602493	-1.3636	0.104807	-0.24448	-0.00174585	-0.121243	0.883831	0.416054	-0.0274959	-0.214984	0.036387	0.193094	0.123142
TCGA-29-1692-02	58	1	Stage IIIC	1	G2	0			11-20 mm	2	0	0	1	2872	95.7333	3.04921	0.229132	-0.177043	2.12835	2.27151	0.274231	2.29976	2.41375	2.15699	-0.0843987	-0.19187	-0.168411	-0.118469	-0.242532	-0.636382	1.71142	-0.132248	-0.0352066	-0.263947	0.0588845	-0.508319	0.518052	-0.245993	-0.23974	0.0548041	-0.132703	-0.972969	-0.852396	0.141934	0.153396	0.735657	-0.0975658	-0.0477777
TCGA-09-2054-01	58	1	Stage IIIC	1	G3	1	YES	1	1-10 mm	1			1	637	21.2333	2.34488	2.37988	-0.290123	2.2631	2.74598	0.648471	2.01824	4.90703	0.833676	-0.0497487	-0.0929501	0.872559	0.0237208	-0.263932	-1.35109	1.35597	0.0705023	0.138893	-0.304727	1.12889	0.521781	2.6634	-0.0181531	-0.24637	-0.248566	0.000167015	-2.6483	-1.10521	-0.403196	-0.163224	-0.260433	0.0183342	-0.120618
TCGA-61-2012-01	81	1	Stage IIC	0	G2	0	YES	1					0	932	31.0667	-0.390113	-0.110748	-0.167293	-1.40729	-1.4158	-0.0923294	-0.355912	-0.536866	-0.489974	-0.0472687	0.15478	1.16829	-0.204229	-0.920792	-1.537	-0.158673	-0.133668	0.0351634	-0.0386766	-0.985226	-0.321719	1.05181	-0.248343	-0.45019	-0.189146	-0.097083	0.928341	1.09592	0.286294	0.164226	-0.00995302	-0.204816	-0.0462377
TCGA-29-1692-01	58	1	Stage IIIC	1	G2	0			11-20 mm	2	0	0	1	2872	95.7333	1.2911	-0.227728	-0.242173	1.94281	1.69474	0.0850106	0.611898	-0.102196	0.107616	-0.00953874	-0.15668	-0.371051	-0.346999	-0.219442	0.677078	2.24479	0.0157923	0.414283	-0.301327	0.441644	0.0601607	0.510282	-0.0776331	-0.0333401	-0.194936	-0.148853	-0.240559	-0.811826	0.147724	-0.100444	-0.133823	-0.0166558	-0.00154769
TCGA-24-1470-01	54	1	Stage IIIB	1	G3	1			1-10 mm	1	1	0	0	105	3.5	0.0804473	0.379812	-0.0904434	0.744134	0.47326	0.0183506	-0.00264245	-0.470486	0.307056	0.0563713	-0.0313601	0.514169	0.0458508	0.345778	2.52122	0.445727	-0.0221677	0.0413334	-0.123437	0.720104	-0.0128993	2.30882	0.355067	2.64921	0.0413041	-0.138793	2.49445	0.867404	-0.510776	-0.196304	-0.181273	0.0133942	-0.0892477
TCGA-09-1664-01	37	0	Stage IIIC	1	G1	0	NO	0	1-10 mm	1			1	2279	75.9667	0.264507	0.510742	-0.0763034	0.958564	-1.33298	-0.0250994	-0.477652	-0.447686	-0.448284	-0.185229	0.11184	2.23797	0.133661	0.0761979	0.564008	1.32708	0.190252	-0.0962566	-0.198337	0.428674	-0.458569	-0.666618	-0.125833	-0.3685	0.0457641	-0.017743	1.34888	0.518014	-0.0583959	0.00592631	0.035517	-0.0258158	-0.0757377
TCGA-09-0367-01	67	1	Stage IIIC	1	G3	1	YES	1	1-10 mm	1			1	547	18.2333	0.159367	-0.153308	-0.0708834	-0.240666	-1.467	-0.0119194	-0.272622	-0.0878556	-0.463344	0.0252513	-0.23236	-0.0599008	0.121441	-0.581192	-1.23118	-1.36086	0.423092	-0.0151866	-0.100097	-1.10865	-0.438999	-1.80191	0.278097	-0.51559	-0.190236	-0.130473	2.5218	1.64353	0.702334	0.146636	-0.00629302	0.219554	0.159472
TCGA-61-2092-01	57	1	Stage IIIC	1	G3	1	NO	0	No Macroscopic disease	1			0	1573	52.4333	-0.379193	-0.0908985	0.127727	-0.796416	-1.06619	0.297951	-0.400792	-0.480016	-0.270944	0.0735813	0.23245	0.610399	0.110621	2.27432	3.09912	1.76249	0.146462	0.101823	-0.0130266	1.41435	-0.00397926	1.68119	0.566467	3.5294	1.16739	0.452587	-2.52549	-0.935946	0.0656841	-0.143624	-0.00148302	0.130904	0.0528523
TCGA-24-2298-01	55	1	Stage IIIC	1	G3	1			>20 mm	2			1	1620	54	-0.181143	-0.123218	-0.175973	-0.637796	-0.37239	0.108021	-0.247872	-0.134386	-0.204424	-0.144109	0.22827	1.4924	0.151111	-0.665972	-1.50264	-1.08125	-0.237048	-0.191747	-0.0269066	-1.33768	-0.446879	0.0453724	-0.0127731	-0.44444	-0.219416	0.091327	0.402361	1.63149	0.329904	0.0870763	-0.096813	-0.254886	-0.0539177
TCGA-25-2399-01	80	1	Stage IIIC	1	G3	1			>20 mm	2			1	608	20.2667	0.712737	0.0357015	-0.0400434	1.31322	0.45491	-0.219819	-0.155402	-0.530936	-0.694164	-0.230669	-0.36102	0.847179	-0.325399	-0.711802	-1.35139	-1.19799	-0.308498	-0.286147	-0.127677	1.39048	-0.0523193	1.0006	-0.166703	-0.44636	-0.188186	0.234157	-1.78878	-1.16999	-0.208616	-0.0690737	-0.172323	-0.208266	-0.215658
TCGA-25-1317-01	66	1	Stage IIIC	1	G3	1							1	61	2.03333	-0.379733	-0.117338	0.153187	-0.547446	-0.74173	-0.0504094	0.0586376	-0.663176	-0.480144	-0.0202587	-0.18816	0.917009	0.304031	1.99871	2.4492	-0.00808258	-0.00683767	0.356573	0.174503	0.184024	0.207301	0.0141324	0.141027	-0.62023	-0.304326	-0.157273	-2.49564	-1.13556	-0.250156	-0.194944	-0.041803	-0.195466	-0.0644177
TCGA-24-1545-01	69	1	Stage IIIC	1	G3	1			>20 mm	2	0	0	1	1746	58.2	-0.451133	-0.166658	-0.104543	-0.904786	-0.32251	-0.184629	-0.290162	-0.529336	-0.400494	-0.149979	0.0539299	-1.19972	-0.139719	-1.01044	-1.46365	-1.80142	0.0589623	-0.132127	-0.0660266	-0.527446	-0.268499	-1.31166	-0.316843	-0.47493	-0.185756	-0.079563	-1.46426	0.572024	-0.228776	0.0109563	-0.331903	-0.0457458	0.0479723
TCGA-57-1994-01	63	1											0	761	25.3667	-0.197753	-0.343638	-0.141263	-0.964146	-1.40864	-0.114819	-0.0484124	-0.582726	-0.547504	0.140671	-0.0252001	-0.972231	-0.256039	-1.02082	-1.39085	0.407697	-0.123598	-0.0977466	-0.147697	0.980394	0.0279807	-0.388178	-0.525863	-0.54982	-0.270676	0.040697	1.80229	0.946904	-0.248296	-0.101934	0.491437	-0.131916	0.0367823
TCGA-13-1500-01	71	1	Stage IIIC	1	G3	1			11-20 mm	2			1	425	14.1667	-0.444433	-0.198068	-0.0974434	-0.539546	0.0593101	-0.230859	0.252658	-0.408116	-0.385364	-0.0923787	-0.21785	-1.78517	-0.254099	-0.633942	-1.07168	-1.7523	-0.175238	-0.236287	0.0142034	1.89241	1.09235	1.70393	0.0484869	-0.11876	-0.00549585	-0.108983	-0.389129	-0.342036	0.0345941	-0.0900737	-0.344053	0.0447142	0.0357423
TCGA-24-1424-01	67	1	Stage IIIC	1	G3	1			1-10 mm	1			0	183	6.1	2.20344	0.636212	-0.0530734	1.86584	1.58788	-0.0143594	1.51919	3.55281	0.604086	-0.112799	0.0743899	-1.28884	0.114901	-0.471992	-1.78456	0.544477	-0.137118	0.257313	-0.0962066	0.453394	0.199841	0.340342	-0.0803131	-0.19019	-0.130746	-0.100763	-2.4082	-1.22724	-0.159946	-0.151334	0.020597	-0.197326	0.0218023
TCGA-36-2538-01	37	0	Stage IIIB	1	G3	1	NO	0	11-20 mm	2			0	763	25.4333	-0.0568527	-0.169228	-0.157423	0.606184	0.19918	-0.285629	-0.288882	-0.277596	-0.417484	-0.0336487	-0.50577	0.862229	0.168221	0.357788	1.01485	0.974547	-0.165908	-0.125587	-0.192037	0.725854	-0.133069	0.227862	-0.0716131	-0.16951	-0.142576	-0.241933	-1.66572	0.176674	-0.311236	-0.194414	-0.013793	-0.0453458	-0.123328
TCGA-04-1638-01	57	1	Stage IV	1	G3	1			No Macroscopic disease	1	0	0	1	1686	56.2	0.00340734	0.164872	-0.238363	0.194654	-0.7301	-0.102299	-0.383032	-0.259046	-0.332204	0.214981	0.27966	1.20553	0.323561	-0.557592	-0.807322	-0.172593	0.212172	-0.0239266	-0.270397	-1.74226	-0.480889	-1.50719	0.183177	-0.14205	0.102964	-0.148183	-2.04094	-1.01795	-0.186686	0.170346	-0.052293	0.154034	0.0455923
TCGA-04-1517-01	79	1	Stage IIIC	1	G3	1	NO	0	>20 mm	2			1	608	20.2667	-0.629193	-0.164638	0.180807	-0.195626	-0.55901	0.135161	0.318198	-0.235186	-0.176514	-0.270299	0.00185993	-0.154591	0.307981	1.01822	1.4928	-0.668053	0.157322	0.125223	0.0785334	0.0402945	-0.129739	1.58668	0.0797169	0.18645	-0.266666	-0.135323	1.21385	0.330034	0.943954	0.178096	-0.119533	-0.106806	-0.0413377
TCGA-13-1817-02	56	1	Stage IIIC	1	G3	1			>20 mm	2			1	1024	34.1333	0.645447	0.157832	-0.0655334	1.17529	2.62987	0.0543206	1.02065	0.493404	2.69465	0.0527913	-0.28682	0.984619	0.135151	1.77319	2.71469	1.59404	-0.112828	0.542243	-0.126597	-1.14914	-0.488859	1.05658	-0.0923731	2.89923	0.290644	0.064297	0.0564412	-0.874236	0.0817541	0.0957663	0.060837	-0.0525558	-0.0624677
TCGA-61-1743-01	53	1	Stage IIC	0	G2	0			No Macroscopic disease	1			1	1329	44.3	-0.524613	-0.207198	-0.127583	-1.04715	-1.42695	-0.168179	-0.439732	-0.396656	-0.473884	-0.0536587	0.10731	-2.8274	-0.331449	-0.976672	-1.8087	-0.753733	0.0211323	-0.163047	0.0983034	-1.43907	-0.616679	-1.09084	-0.446033	-0.52533	-0.0584359	-0.236883	1.7592	2.38006	-0.202126	-0.0572437	-0.298213	-0.0732458	0.0387923
TCGA-13-1817-01	56	1	Stage IIIC	1	G3	1			>20 mm	2			1	1024	34.1333	-0.284363	-0.103098	-0.179873	-0.289416	0.93955	0.150431	0.481968	-0.326706	2.0429	-0.0470187	-0.23046	1.31254	0.0810108	1.5864	2.22847	1.74171	0.0466323	1.06831	-0.109047	-1.47438	-0.665749	0.322052	-0.190493	2.30589	0.315534	0.305637	-0.189179	-0.923346	0.339484	0.223626	0.024427	0.0658442	0.00731231
TCGA-30-1859-01	56	1			G3	1			1-10 mm	1	0	0	1	1463	48.7667	-0.145663	0.379982	0.616377	2.83812	1.19814	0.105891	-0.0570024	-0.465556	-0.504574	-0.00943874	0.30842	0.345539	0.167301	1.08026	1.48135	0.512037	0.277722	0.349653	0.0379334	1.01003	0.259131	-0.856388	-0.134253	-0.44209	0.277654	0.00463702	-2.43546	-0.877876	-0.265876	0.0539863	-0.108643	0.0168442	0.339132
TCGA-09-1675-01	50	1	Stage IC	0	G2	0	NO	0	No Macroscopic disease	1			0	2967	98.9	0.0392973	0.166372	0.0218766	1.32652	-0.0675399	0.212781	-0.173052	-0.242666	-0.395054	-0.0802587	0.0617499	-3.67804	-0.0941192	-0.825632	-2.00228	-1.72901	0.0569823	0.0430634	0.0142434	0.408064	0.178541	-0.703448	0.411387	-0.10246	-0.0891859	0.131457	0.906501	-0.0653462	-0.0839259	-0.0542337	0.025857	0.00945425	0.0190023
TCGA-29-1710-02	54	1	Stage IIIC	1	G2	0			1-10 mm	1	0	0	1	951	31.7	2.5695	0.189872	0.0113866	1.69066	1.93701	0.307071	-0.285942	-0.302146	2.02051	-0.0155587	-0.0288301	-0.337871	-0.172229	-0.0393621	-0.772442	1.51534	-0.138978	-0.149367	-0.0766266	-0.310896	-0.330149	-0.0673476	0.175187	0.52625	0.113214	0.381257	0.800751	0.475584	0.128864	-0.111204	-0.048423	0.128704	0.0650223
TCGA-61-2110-01	56	1	Stage IIIC	1					No Macroscopic disease	1			1	1354	45.1333	1.64166	0.109952	0.00478658	2.30953	1.90207	0.396791	0.270888	0.427144	1.08493	-0.0528887	0.42719	0.133429	-0.207889	-0.320542	-0.587482	-0.354073	-0.279928	-0.194177	0.0654434	1.33034	0.431501	1.07776	0.563337	1.1742	0.403544	0.176277	-2.48047	-0.529416	-0.0958359	-0.224484	-0.013283	-0.0383058	-0.170668
TCGA-04-1332-01	70	1	Stage IIIC	1	G3	1	NO	0	1-10 mm	1	1	0	1	1247	41.5667	-0.242873	-0.288968	-0.204503	-0.846716	-0.94164	-0.236959	-0.293772	-0.542236	-0.508294	-0.143889	0.0526199	-0.872941	-0.244339	-0.654472	-1.77511	-1.24823	-0.276578	-0.0985166	-0.157767	0.285224	0.0440907	1.56705	-0.101503	-0.31716	-0.119186	-0.129293	0.529681	0.640994	-0.00131585	-0.0766937	-0.037943	0.00280425	0.0956723
TCGA-25-1623-01	71	1	Stage IV	1	G3	1			No Macroscopic disease	1			1	565	18.8333	-0.214993	-0.0864385	-0.164663	-0.715186	0.85647	-0.0806694	-0.316932	-0.623776	-0.492914	0.0302613	0.0211499	0.894339	-0.0287992	1.24657	2.09275	0.446257	0.418642	-0.0641666	-0.0914666	-1.05588	-0.511489	0.562082	0.000116931	1.22246	0.329344	-0.173903	-2.35403	-1.08628	-0.257366	-0.169814	-0.319993	-0.0417758	0.0495123
TCGA-59-2355-01	58	1	Stage IV	1	G3	1	YES	1	>20 mm	2			1	65	2.16667	0.594327	1.85137	0.136637	3.79999	4.49036	0.659061	0.347428	0.840464	0.0305056	-0.105709	-0.17839	-0.525951	-0.312279	-0.783622	-2.00784	-2.88937	-0.393318	-0.153027	-0.0623366	0.588514	0.865011	1.29716	0.111627	-0.13682	-0.0546959	0.262687	-2.01287	-1.23912	-0.0992459	-0.155684	-0.377143	-0.0717058	-0.0320577
TCGA-36-2549-01	54	1	Stage IIC	0	G3	1			No Macroscopic disease	1			0	184	6.13333	-0.317073	-0.326888	0.0394966	-0.502536	-1.29376	-0.0323194	-0.202422	-0.417856	-0.514324	-0.107279	-0.19574	-0.617041	-0.257479	-1.08565	-1.56549	-0.396593	-0.299308	-0.174437	-0.186897	1.43149	1.2069	0.943712	-0.222753	-0.35691	-0.305746	0.151427	2.06258	-0.349616	0.618544	-0.0772837	-0.125873	-0.168036	-0.138788
TCGA-24-2033-01	87	1	Stage IIIC	1	G3	1			>20 mm	2			1	562	18.7333	-0.326883	0.178052	-0.0341834	-0.711206	0.0405201	0.125661	0.00739755	-0.426356	-0.249554	-0.104839	0.0660199	-0.00578081	-0.113579	-0.525782	-0.829252	0.152027	0.00801233	-0.0889966	-0.143607	0.0232045	-0.142329	0.00886241	0.0587469	-0.21202	-0.151256	0.112407	0.443141	-0.121856	-0.0306859	0.0345663	0.912287	-0.0895458	-0.0114377
TCGA-24-1556-01	50	1	Stage IIB	0	G3	1			1-10 mm	1			1	2148	71.6	-0.473403	-0.332748	-0.179083	-0.965246	-1.15878	-0.298089	-0.601642	-0.468686	-0.406934	-0.0772387	0.21504	1.2277	0.442791	-0.349032	-0.737252	-0.618143	0.0650723	-0.0251566	0.761323	-0.838766	-0.525059	-2.20919	-0.0224831	-0.48302	-0.0359959	0.076377	1.08712	1.40895	-0.131746	0.122666	-0.050383	0.190564	-0.0402277
TCGA-29-1710-01	54	1	Stage IIIC	1	G2	0			1-10 mm	1	0	0	1	951	31.7	1.20362	-0.0749185	-0.0787834	-0.726036	1.20161	-0.105519	0.0208876	-0.301936	1.39651	-0.101469	0.11236	0.244699	-0.112349	-0.198322	-0.316252	1.80231	-0.0802577	-0.188927	-0.258277	-1.54806	-0.495839	-0.951108	-0.240693	-0.38539	0.0373041	-0.076423	1.34634	0.357024	-0.142856	-0.0828237	-0.196883	-0.227926	-0.0268377
TCGA-29-1778-01	77	1	Stage IIIC	1	G3	1			No Macroscopic disease	1			0	454	15.1333	-0.211943	-0.175098	-0.0511734	-0.986106	-1.16057	-0.00090941	-0.364822	-0.347076	-0.384064	-0.0455687	0.0920899	0.159639	-0.166259	-0.716602	-1.45371	-0.369073	-0.124728	-0.00437661	-0.0304966	-1.62466	-0.328819	-0.650058	0.0568469	0.0323899	0.590244	-0.063053	0.156101	1.78027	0.0765241	-0.164184	-0.020413	-0.132896	-0.0478877
TCGA-24-0970-01	63	1	Stage IIIC	1	G3	1	YES	1	>20 mm	2			1	354	11.8	-0.285743	-0.167438	0.267807	0.0553336	0.34625	-0.330419	-0.351012	-0.379216	-0.344324	-0.129579	0.11555	1.39297	0.181591	0.721858	2.30157	3.22058	0.206142	0.684493	0.0962434	0.442104	-0.255399	0.862772	-0.270923	0.42341	-0.252716	-0.072633	-0.423389	-1.02005	-0.386446	0.0565063	-0.121113	-0.106296	-0.0693377
TCGA-13-0751-01	44	0	Stage IIIC	1	GX				1-10 mm	1			1	1678	55.9333	-0.323503	-0.409908	0.211067	-0.803956	-1.08685	0.208071	0.0626876	-0.382666	-0.401564	-0.0536787	0.7552	-1.54666	-0.00177919	-1.00345	-1.34757	-2.38754	0.547992	0.111203	0.205403	0.791744	-0.150789	-1.79939	0.312377	-0.6523	-0.0415759	0.077337	0.749271	1.10418	0.184834	0.0169763	0.00943698	0.183324	0.127752
TCGA-13-1511-01	52	1	Stage IV	1	G3	1			>20 mm	2			1	1650	55	-0.388363	-0.319568	-0.219853	-0.855376	-1.16207	-0.135219	-0.336932	-0.447056	-0.594904	-0.0707187	-0.14694	1.47272	0.0674208	2.1061	3.24491	1.53166	-0.137008	-0.109147	-0.0732266	0.389394	0.223421	0.824582	-0.264613	-0.26307	-0.107856	-0.036633	0.0786012	0.822764	-0.0886759	0.103236	-0.074613	-0.208116	-0.135908
TCGA-24-1435-01	57	1	Stage IIIC	1	G3	1	NO	0	1-10 mm	1			1	1324	44.1333	-0.131773	-0.126278	0.304537	-0.541376	-0.83971	0.112431	-0.455812	-0.469086	-0.303284	0.00621126	-0.12285	-0.0901908	-0.272399	0.432018	1.46394	-0.504133	-0.205838	0.0874334	0.0110934	-0.938726	0.0415607	-0.576848	-0.0788631	-0.26057	-0.270116	-0.131853	3.22342	0.630994	-0.285926	-0.00396369	0.045377	-0.0667458	-0.0861577
TCGA-24-1469-01	71	1	Stage IIIC	1	G3	1			1-10 mm	1			0	277	9.23333	0.377897	-0.121658	-0.132303	1.80642	2.36664	0.0894206	0.686168	0.431994	1.13296	0.0614813	-0.2508	0.518559	-0.324989	-0.432292	-0.667672	0.783777	0.0240223	-0.0507566	0.0673134	1.70364	0.169981	-0.0136276	-0.174273	0.19461	-0.114546	0.032017	0.672801	0.372394	-0.417186	-0.0884237	-0.031283	-0.141296	-0.0542777
TCGA-25-1328-01	38	0	Stage IIIC	1	G3	1			1-10 mm	1			1	2009	66.9667	-0.338393	-0.0706585	0.452177	-0.674566	-1.11678	-0.129429	-0.355052	-0.727496	-0.457544	-0.0468587	-0.26837	0.542359	0.241171	1.67359	0.886408	-0.762203	-0.0273877	-0.0210366	0.114093	-1.30706	-0.370179	0.625572	0.335047	-0.50984	-0.309016	0.250817	-2.22838	-1.16601	-0.135006	0.0275163	0.120157	0.188254	-0.0491077
TCGA-04-1649-01	74	1	Stage IIIC	1	G3	1			1-10 mm	1	1	0	0	1966	65.5333	-0.199773	0.0410315	-0.192523	-1.06276	-0.0982399	0.373021	-0.0769524	-0.189756	0.464606	0.0202813	1.01106	-0.833501	0.0397208	1.22556	2.66661	1.63076	0.210802	0.532723	0.0995234	0.594424	0.0549007	-0.489488	0.347197	-0.33865	-0.106496	0.111467	-2.01295	-1.02457	-0.152996	0.196986	-0.269123	-0.0156558	0.0564723
TCGA-13-0913-02	53	1	Stage IIIC	1	G3	1			No Macroscopic disease	1			0	3325	110.833	1.34483	0.172102	0.0721266	2.31145	0.0739401	-0.0657594	-0.0195024	-0.423496	-0.390774	0.0441413	-0.16483	-1.78344	-0.369679	-0.750332	-1.50073	-0.899343	-0.261718	-0.123767	-0.174987	0.491664	-0.120629	-2.17352	-0.0736331	-0.28981	-0.103116	-0.126473	1.42982	-0.395096	0.332534	-0.154544	0.094027	0.160724	0.0457023
TCGA-13-0913-01	53	1	Stage IIIC	1	G3	1			No Macroscopic disease	1			0	3325	110.833	1.10594	0.0117115	-0.161773	3.00631	3.01719	0.645871	2.83692	0.162534	1.03181	-0.0786887	-0.0384201	0.0738792	0.00121081	-0.0869621	-0.145202	-0.0101626	-0.0850877	-0.0561666	-0.122407	0.222214	0.281451	-0.456418	0.245887	-0.10104	-0.238176	0.043847	2.1561	-0.0646662	0.00545415	0.00904631	-0.184743	-0.107566	-0.101118
TCGA-10-0927-01	65	1	Stage IIIC	1	G2	0			1-10 mm	1			1	2490	83	-0.553873	-0.250768	0.206127	-1.19059	-1.69067	-0.0283494	-0.385062	-0.602126	-0.532374	0.0269013	0.0517599	-0.348571	0.158551	-0.603502	-1.53001	0.185967	-0.0975577	-0.0976666	-0.161127	0.326634	-0.00252926	0.713222	-0.0465731	-0.16143	-0.101656	-0.139853	-1.14718	-1.04714	-0.243626	-0.200944	0.00842698	-0.145286	-0.139488
TCGA-61-1916-02	53	1	Stage IIIC	1	G2	0			1-10 mm	1			1	475	15.8333	1.37048	0.0566115	0.0542266	1.92108	1.99098	0.193811	0.674898	1.55084	2.49407	-0.00690874	-0.17907	-0.203401	-0.266559	0.0554679	-0.796462	0.866157	-0.278388	-0.271017	0.327223	0.677664	0.101431	2.20743	0.0924569	0.99543	0.0509041	0.012467	-0.704929	1.4969	-0.184286	-0.305374	-0.111113	-0.191096	-0.253218
TCGA-61-1916-01	53	1	Stage IIIC	1	G2	0			1-10 mm	1			1	475	15.8333	0.532697	0.166662	-0.0178334	1.6116	1.56541	0.119281	1.11296	0.388614	1.85162	0.108601	-0.47333	-1.94715	-0.260479	-0.549402	-1.1316	-0.230193	-0.162688	-0.0427266	0.246163	-0.0720455	-0.0786893	1.61991	0.0123969	-0.48442	0.207704	0.140727	0.0903212	1.94491	0.124344	-0.0951337	0.030457	0.129984	-0.103118
TCGA-36-1570-01	49	1	Stage IIIC	1	G3	1	YES	1	>20 mm	2	0	0	0	655	21.8333	-0.595523	-0.324328	-0.374723	-0.940496	-1.39194	-0.166449	-0.474022	-0.595526	-0.769774	-0.168549	0.10476	0.430349	-0.266109	-0.933222	-1.90868	-1.4914	-0.220398	-0.166127	0.119213	0.727964	-0.166279	-0.892728	-0.334113	-0.70198	-0.134546	0.331017	1.27816	0.989514	0.509814	0.00812631	0.059807	0.0370142	0.112332
TCGA-13-1481-01	76	1	Stage IIIC	1	G2	0			1-10 mm	1			1	2648	88.2667	0.0429973	-0.492838	-0.152423	-0.276046	0.87593	0.130861	0.258688	-0.0578856	-0.547864	0.0477313	-0.10401	0.594069	-0.141379	1.08703	2.38293	0.937617	-0.120248	0.192203	-0.0208466	0.194984	0.168141	1.20965	-0.284423	1.47331	-0.225066	0.047247	0.0873012	-0.663976	-0.0348059	0.0591163	-0.094983	-0.135496	-0.126188
TCGA-13-0883-01	61	1	Stage IIIC	1	G3	1			1-10 mm	1			1	2097	69.9	-0.438003	-0.0477085	0.169687	-0.601486	-1.47631	0.0575806	-0.415392	-0.403256	-0.311944	0.0627313	0.15333	-2.83839	0.0753608	-0.752412	-1.79183	-2.4337	-0.00612767	-0.00170661	0.0758534	-0.231696	0.215691	-0.412888	0.477757	-0.15744	-0.000465852	0.020817	1.45561	1.8155	0.700784	0.0412163	-0.141403	0.0574242	-0.00972769
TCGA-04-1343-01	72	1	Stage IV	1	G3	1			>20 mm	2	3	1	1	361	12.0333	-0.195173	0.225832	0.367227	-0.182506	-0.49536	0.127451	-0.0377124	-0.415056	-0.264514	0.112421	0.0554099	-1.51674	-0.0359892	-0.770772	-1.66804	-2.14725	-0.334748	-0.266797	0.0484134	0.510864	-0.220209	-0.538598	-0.0308531	-0.16333	-0.0355159	0.164087	-0.353289	-0.645896	0.0487841	-0.0489737	-0.047863	0.0691342	0.161872
TCGA-13-0762-01	65	1	Stage IIIC	1	G3	1			No Macroscopic disease	1			0	3400	113.333	-0.457453	-0.0913385	0.156077	-0.516666	-0.49507	0.0136406	-0.0736824	0.0172844	-0.0257644	0.0677313	0.18395	-2.41575	0.0956108	-0.818302	-1.42655	-1.77746	0.181922	-0.0192766	0.0802234	0.770514	0.361281	-0.700998	-0.174303	-0.1493	0.0530241	-0.313403	-0.880279	-0.733946	0.175864	0.0410863	0.010737	0.314174	0.307332
TCGA-25-1634-01	75	1	Stage IIIC	1	G3	1			No Macroscopic disease	1			1	1091	36.3667	-0.665983	-0.0203085	-0.0154334	-0.903026	-1.42292	-0.0340394	-0.289462	-0.362856	-0.499724	0.0910713	0.16985	0.866689	0.497471	2.55341	2.81041	0.968617	0.573742	0.0603734	0.236503	-0.225276	0.243141	-1.79163	0.0329969	-0.6703	0.0645841	-0.247083	-2.31654	-0.993026	-0.241886	0.120776	0.098197	0.0305142	0.133872
TCGA-29-2428-01	58	1	Stage IIIC	1	G3	1	YES	1	>20 mm	2	0	0	0	1372	45.7333	-0.325283	-0.519788	-0.0600334	-0.749846	-1.44089	0.0193706	-0.548532	-0.402526	-0.595234	-0.193769	-0.16659	1.52079	0.0536408	1.92152	2.89164	1.81778	0.194492	0.330273	0.131483	0.607334	0.405151	-0.491868	0.0864169	-0.71296	-0.163346	0.00786702	1.00714	0.789804	1.07963	0.350276	0.707267	-0.0250658	0.0636423
TCGA-61-2000-01	67	1	Stage IIIC	1	G3	1	YES	1	No Macroscopic disease	1			0	441	14.7	-0.258313	-0.0940185	0.140137	0.131924	-0.96956	-0.135039	0.0596276	-0.0667656	-0.517464	-0.207739	-0.0475901	-0.929491	-0.215789	-1.00811	-1.38622	-0.488513	-0.0997177	-0.0562166	0.0143934	-0.741266	-0.413009	0.931672	-0.235613	0.0212199	0.266734	-0.100133	3.99072	0.868564	0.741954	-0.0363637	-0.032823	0.0112842	0.0161923
TCGA-24-1567-01	54	1	Stage IIIB	1	G3	1			1-10 mm	1			1	524	17.4667	1.24371	0.547552	0.106547	0.524664	1.68913	0.153241	1.47922	1.20034	-0.00121442	0.0383013	0.0741099	0.849109	-0.0172192	0.0714979	1.40706	1.61825	0.408772	0.599853	-0.00280658	-0.162926	0.270631	0.305542	-0.195613	-0.3752	-0.139176	0.088907	-2.74413	-1.4075	-0.399716	0.0587463	0.107437	0.0524642	0.151402
TCGA-13-0803-01	81	1	Stage IIIC	1	G3	1			No Macroscopic disease	1			1	1334	44.4667	-0.538173	-0.120948	0.253297	-0.202506	0.4227	0.0787706	0.339508	0.123544	-0.0367544	0.208051	0.39596	1.58417	0.871641	-0.146272	0.100068	0.478667	-0.112088	0.183603	0.0310334	-1.49105	-0.172679	-1.02292	0.285957	-0.25252	0.387384	-0.043923	-0.674159	-0.935946	-0.154536	-0.145044	0.127447	0.329864	0.213802
TCGA-13-0924-01	45	1	Stage IV	1	G3	1			1-10 mm	1			0	2614	87.1333	0.273437	0.0610015	-0.0267234	0.559614	1.30916	-0.178619	-0.0325024	-0.312486	-0.442784	0.0631313	-0.1125	-0.393351	-0.0830992	0.314518	1.23057	0.535987	-0.209288	-0.161347	-0.0516766	-0.345816	-0.0317093	0.000482411	0.263997	-0.27886	-0.368906	-0.00255298	0.441901	1.14089	-0.323896	-0.158514	-0.268313	-0.121996	-0.168268
TCGA-61-2612-01	63	1	Stage IIIC	1	G3	1	YES	1	1-10 mm	1			1	193	6.43333	-0.500193	-0.313028	-0.242513	-0.912876	-1.55479	-0.282489	-0.328732	-0.427426	-0.0967144	-0.233759	-0.29333	0.342019	0.0649608	-0.0407621	-0.282082	0.235237	-0.239778	-0.286327	-0.168137	-1.64443	-0.0886293	-1.74381	-0.162403	-0.17111	0.115274	-0.046023	1.47846	1.087	0.314334	-0.0700537	-0.049183	-0.0613858	-0.0157277
TCGA-61-2109-01	40	0	Stage IIIC	1	G3	1	NO	0	>20 mm	2			1	629	20.9667	0.490637	0.288892	0.0751066	1.67219	0.95414	0.0235406	0.132628	0.891844	0.357546	0.00286126	0.34096	0.171679	-0.0726492	-0.101582	0.629738	0.465297	0.0161723	0.0202134	-0.218637	0.804994	-0.102889	1.87154	-0.0382431	2.39882	0.0397241	-0.073393	0.595511	-0.0748162	-0.328456	-0.162414	-0.268783	-0.0402458	-0.0382377
TCGA-10-0938-01	80	1	Stage IIIC	1	G3	1			>20 mm	2	2	1	1	636	21.2	-0.437933	-0.269878	0.180357	-0.952446	-1.3861	-0.164109	-0.477952	-0.537216	-0.684434	-0.0145887	0.00592993	0.409509	0.181811	-0.830862	-1.74589	-1.14855	-0.0531577	-0.225367	0.0712934	0.444764	-0.414179	0.0267324	0.388417	0.37703	-0.0388059	0.410517	1.41823	0.0848738	-0.146276	0.0153663	-0.084173	-0.167936	-0.0962277
TCGA-09-2053-01	72	1	Stage IIIC	1	G3	1	NO	0	No Macroscopic disease	1			0	1209	40.3	1.40969	2.11751	0.156237	3.02991	4.44592	0.283861	0.737338	0.304434	0.669836	-0.00533874	0.15078	-1.28174	-0.269899	-0.975492	-1.75534	-2.09226	0.0465523	-0.0180666	0.0801034	1.50748	0.440941	1.0513	0.109077	-0.46742	-0.279106	-0.00587298	-2.07113	-0.679616	-0.131986	-0.0824337	-0.167883	-0.0863658	-0.240098
TCGA-23-1114-01	55	1	Stage IIIC	1	G3	1			No Macroscopic disease	1			1	2089	69.6333	-0.525103	-0.256278	-0.0179134	-0.979226	-1.28757	-0.256459	-0.327312	-0.492206	-0.529304	-0.0464287	0.0640499	1.09866	0.156661	-0.989462	-1.79828	-1.40894	0.148382	-0.0121266	-0.0266466	1.63352	0.151271	0.647982	0.114657	-0.32237	-0.319226	-0.148613	2.39902	1.13399	-0.256326	0.466606	-0.105803	-0.0419258	-0.0618777
TCGA-23-1027-01	48	1	Stage IIIC	1	G3	1	YES	1	1-10 mm	1			1	976	32.5333	-0.197813	-0.0905585	0.0800966	-0.482546	-1.05917	-0.0858194	-0.213742	-0.162396	-0.509674	0.0821113	-0.18044	1.50444	0.250941	-0.621962	-1.3885	-0.552383	0.0721023	-0.116707	0.190223	0.530814	-0.0662993	-0.0866276	0.138117	-0.46913	-0.361246	-0.022623	-1.71968	-1.06908	-0.215226	0.155766	-0.248343	-0.0744358	-0.0331277
TCGA-36-2537-01	39	0	Stage IIIC	1	G3	1			>20 mm	2	2	1	0	788	26.2667	-0.342023	-0.485848	-0.216753	-0.511236	-0.67351	-0.273439	-0.468712	-0.428586	-0.518964	-0.212509	-0.23141	-1.73485	-0.285309	-1.12597	-1.7493	-1.88555	-0.354398	-0.483037	-0.243567	-1.27276	-0.524379	0.848332	-0.00613307	-0.31934	-0.227796	-0.204373	1.91378	1.76051	-0.00690585	-0.266364	0.113587	-0.290756	-0.174088
TCGA-29-1691-01	51	1	Stage IIIC	1	G2	0			1-10 mm	1			1	1470	49	-0.0486627	-0.199688	-0.163543	0.535994	1.42276	-0.0716994	0.461098	-0.0624456	1.10922	0.187531	0.28949	0.178559	-0.0889992	0.242648	3.12525	1.85246	0.0466623	0.245443	0.143213	-0.827396	-0.331409	2.27871	-0.0414431	2.0305	0.493394	-0.127913	2.1316	0.349784	0.0361841	0.0370163	0.299347	-0.120476	-0.140258
TCGA-09-0366-01	55	1	Stage IIIC	1	G3	1	NO	0	1-10 mm	1			1	1757	58.5667	1.50926	0.120352	-0.0400634	1.17424	0.65288	-0.0264994	0.577278	0.311584	0.254996	-0.0991387	0.0905799	0.711549	0.214441	-0.511512	-0.587672	-0.164323	0.232342	-0.117857	0.105643	-0.948616	-0.490379	0.976142	-0.146843	-0.47297	0.0148241	0.296637	1.76482	0.752244	0.345994	1.09156	0.00655698	0.00498425	0.384602
TCGA-24-1544-01	71	1	Stage IIIC	1	G3	1			1-10 mm	1			1	820	27.3333	-0.632023	0.0313115	0.129907	-0.468906	-1.48734	-0.172709	0.145518	-0.398586	0.236896	-0.116089	-0.17138	0.555109	0.413281	1.25842	1.98856	1.33158	0.0116623	0.0797734	0.619643	0.374454	-0.300859	1.17413	-0.0294831	-0.56745	0.0517641	-0.118603	-1.86938	-0.715886	0.236074	-0.0237937	0.160987	0.242194	0.0830823
TCGA-36-1581-01	63	1	Stage IIC	0	G3	1			No Macroscopic disease	1	0	0	0	751	25.0333	-0.507253	-0.337418	-0.207123	-1.02231	-1.52573	-0.185489	-0.573422	-0.656966	-0.480864	-0.147419	-0.10515	1.70071	0.469771	1.74254	2.67377	0.506657	0.248512	-0.120597	-0.0339466	-1.91752	-0.665569	-1.19668	-0.237033	-0.53859	-0.140066	-0.319453	-0.629469	-1.04067	-0.143596	-0.179364	-0.044173	-0.105846	-0.0322477
TCGA-13-1492-01	66	1	Stage IIIC	1	G3	1							1	3819	127.3	0.0706673	0.104322	-0.0461034	-0.583506	1.80692	0.170401	1.2308	1.07685	2.36501	1.28807	0.20098	-0.239851	-0.169199	0.782568	1.79109	-0.443883	-0.131488	0.306503	0.249043	-1.03426	-0.209439	-1.21916	-0.338193	-0.29017	-0.00153585	0.033437	-2.58085	-1.04969	-0.181036	0.189196	-0.157713	-0.0563558	0.0534023
TCGA-24-2297-01	56	1	Stage IIIC	1	G3	1			>20 mm	2			1	1699	56.6333	0.489447	-0.0935385	0.0902466	1.52751	0.18905	-0.118379	-0.237002	-0.515776	-0.539834	-0.186629	-0.0643801	2.48273	0.258841	0.785478	1.52357	0.912687	-0.286728	-0.342747	-0.0923166	1.61203	0.563641	-0.0241876	-0.300923	-0.33311	-0.270906	0.129797	0.948271	1.99829	0.148494	0.0929363	0.032337	-0.242716	-0.218018
TCGA-25-2398-01	71	1	Stage IIIC	1	G3	1			1-10 mm	1			1	1369	45.6333	0.315397	-0.380208	-0.175883	-0.151046	-0.0214499	-0.0855094	-0.265152	-0.121866	-0.344004	-0.131649	-0.0401801	1.13434	0.0265108	2.58545	2.42899	1.05445	-0.205568	-0.179567	-0.163847	-0.512716	-0.355779	1.01124	-0.0771031	-0.0880201	-0.387196	-0.060803	-2.38417	-1.06235	-0.254146	-0.106614	-0.013253	-0.240616	-0.0558377
TCGA-29-1766-01	74	1	Stage IIIC	1	G2	0			11-20 mm	2	0	0	1	1199	39.9667	-0.460953	-0.0052885	-0.252673	-0.613316	0.44638	0.0213606	-0.178262	-0.0521456	-0.319164	0.168461	0.12173	0.361129	-0.290539	-0.0785821	-0.128622	1.47289	0.0394723	0.0908034	-0.0160166	1.27732	-0.112719	-0.0654676	0.239777	-0.19346	0.274284	0.088727	1.28446	0.305974	-0.279026	-0.0581837	-0.040193	-0.0235158	-0.0262977
TCGA-24-1423-01	61	1	Stage IIIC	1	G3	1	YES	1	1-10 mm	1			0	190	6.33333	-0.367603	-0.434448	-0.160093	-0.682966	-1.04796	-0.195719	-0.0191124	0.110954	-0.177994	-0.228119	-0.32255	0.939939	-0.00118919	-0.604632	-0.934442	-0.932023	-0.186328	-0.0258266	-0.0272366	-0.180096	0.0482107	0.121352	-0.405493	0.37054	-0.333696	0.057007	-0.613819	-0.754626	-0.252136	-0.0330237	-0.061123	-0.212866	-0.132048
TCGA-57-1993-01	56	1	Stage IIIC	1	G3	1	YES	1	No Macroscopic disease	1			0	763	25.4333	-0.131943	-0.238008	-0.0781534	-0.729736	0.68419	0.0976906	0.144598	0.863724	0.487386	-0.100549	0.11465	1.33702	-0.0195492	-0.242362	-0.0970521	0.137387	0.0472123	0.117613	0.122283	1.40297	-0.183709	1.53753	-0.211423	0.79756	-0.0436359	0.109807	0.608941	-0.751456	-0.234296	-0.0725837	-0.183883	0.0745042	0.0184223
TCGA-13-0894-01	53	1	Stage IIIC	1	G3	1			1-10 mm	1			1	1509	50.3	-0.274683	-0.0157985	0.0737666	-0.164076	0.46281	0.182531	0.0103776	-0.447846	-0.368054	-0.0237187	0.0655199	-0.944211	0.547231	1.12002	2.19147	1.12238	0.399592	0.121693	0.252573	-0.332586	-0.428699	0.421672	0.406207	-0.23095	-0.0336059	0.127477	-1.07478	-0.930846	-0.0979259	0.0905263	0.204857	0.0656642	0.0550923
TCGA-13-1412-01	41	0	Stage IV	1	G3	1			1-10 mm	1			1	984	32.8	-0.485903	-0.0660685	0.350117	-0.750096	-0.33046	-0.0759694	-0.0631424	-0.323396	-0.290424	0.191671	0.23637	0.471459	0.440781	1.67557	2.77675	2.06614	0.330502	0.0649634	0.155193	-0.361516	-0.303679	-0.604458	0.371937	-0.31729	0.123394	0.211897	-1.89465	-1.12869	-0.0232359	-0.0451337	-0.062133	-0.0945658	0.185062
TCGA-36-1569-01	52	1	Stage IIIC	1	G3	1	YES	1	1-10 mm	1	0	0	0	885	29.5	-0.413813	-0.187158	-0.0239734	-0.708666	0.0542001	-0.113759	-0.254682	-0.461096	-0.496274	-0.208929	0.10775	1.45292	0.342671	-0.780102	-1.25304	-0.312213	0.106102	-0.261547	-0.0419366	-0.827976	-0.407999	-1.36918	-0.286553	-0.51311	-0.120606	-0.127093	-2.3593	-1.26551	-0.393776	-0.0992037	-0.076003	-0.00839575	-0.0977177
TCGA-25-1316-01	55	1	Stage IIIC	1	G3	1			1-10 mm	1			1	1279	42.6333	-0.112923	0.259812	-0.0971034	-0.615426	1.97161	0.364691	2.86403	5.28048	2.0017	-0.127219	-0.0408401	-0.0801608	-0.0876092	0.450518	0.395588	1.22569	0.207322	0.193653	-0.0559866	-2.63862	-0.377089	-2.36741	0.262407	-0.55103	-0.234366	0.00272702	-2.31219	-0.753656	0.499554	2.55532	2.00795	-0.0404558	-0.101888
TCGA-04-1516-01	48	1	Stage IA	0	G3	1			No Macroscopic disease	1	0	0	0	1265	42.1667	0.423577	-0.384938	-0.0296734	1.57907	0.46791	0.126921	0.378418	-0.343816	-0.451244	-0.156249	0.0114599	1.7576	0.414191	0.286178	0.947148	1.38705	-0.0846277	-0.333937	-0.271767	-0.293956	-0.191159	-0.423078	-0.221323	-0.20624	-0.219396	-0.018173	0.0776812	0.925454	0.207854	-0.157994	0.036457	-0.177756	-0.0297877
TCGA-13-0901-01	41	0	Stage IIIC	1	G3	1			>20 mm	2			0	589	19.6333	-0.346623	-0.0052685	0.355127	-0.599196	-0.52274	-0.0398194	-0.360492	-0.225336	-0.448034	0.0727813	0.0396599	-0.332841	-0.180379	-0.628352	-0.798502	-0.0741526	0.188512	-0.128307	0.122803	1.3236	0.412331	-0.759348	0.0948869	-0.36039	-0.189466	-0.054923	-1.84726	-1.02438	-0.196686	-0.0831337	-0.065243	0.0234142	-0.0202277
TCGA-13-0727-01	71	1	Stage IIIC	1	G3	1			1-10 mm	1			1	462	15.4	0.154107	1.04255	0.0308766	3.70487	5.11425	0.598691	0.811148	1.21311	1.06044	0.148221	0.1055	0.954159	0.168001	0.837528	-0.428672	0.864467	0.277622	0.129313	-0.144267	2.4833	1.01075	-0.670158	-0.146933	-0.33705	-0.159686	0.00119702	0.0593512	-0.546626	-0.309116	-0.00563369	-0.150563	0.181814	0.146332
TCGA-31-1959-01	49	1	Stage IV	1	G2	0	YES	1					0	67	2.23333	0.836567	0.381492	-0.138153	1.32672	2.4198	0.160021	0.634398	4.98063	2.38255	0.135671	-0.12373	0.938399	0.0134208	-0.0897621	-1.04761	0.406787	-0.0296377	0.475363	0.0361634	0.246374	-0.115649	2.29146	-0.108033	3.95568	0.273144	0.102157	-2.31456	-1.0569	-0.221216	0.312466	-0.091313	-0.146656	0.0239723
TCGA-61-1904-01	60	1	Stage IIIC	1	G3	1	NO	0	1-10 mm	1			0	276	9.2	0.328417	0.0611515	-0.00624342	-0.259396	-0.60439	-0.0122894	-0.223732	-0.291116	1.22608	0.0688213	0.5982	0.407099	-0.0287392	0.161288	-0.621112	1.66616	-0.0634877	-0.0590966	-0.0731866	-0.659686	-0.126119	0.645042	0.262487	2.29713	0.797234	0.251577	1.4496	0.129014	0.344064	0.134706	-0.171823	0.0258442	0.0422023
TCGA-09-1674-01	79	1	Stage IIIC	1	G3	1	NO	0	1-10 mm	1			0	260	8.66667	2.51588	0.948862	0.102547	1.97944	3.23619	0.384261	0.417058	5.18519	5.05688	2.64251	-0.0360101	-2.73753	-0.309749	-0.584622	-1.07635	1.22232	-0.332388	0.0241534	0.510223	0.619834	0.184731	3.08963	0.0584969	0.63568	-0.0406759	-0.140993	0.508841	-1.02202	0.204374	0.149376	0.370937	-0.220806	0.0196123
TCGA-04-1365-01	87	1	Stage IIIB	1	G3	1	NO	0			1	0	0	2329	77.6333	-0.295983	-0.114768	0.145637	0.136554	-1.23939	-0.251899	-0.173902	-0.188396	0.469006	-0.00188874	-0.16272	1.05225	0.0681708	-0.264332	-0.348282	0.827937	-0.156338	0.0491034	0.288833	-0.165836	-0.431859	-0.618288	0.0787469	-0.41515	0.00473415	-0.154063	0.738551	0.568534	0.239224	-0.0213037	0.826127	0.0268542	0.0849523
TCGA-04-1331-01	78	1	Stage IIIC	1	G3	1	YES	1	1-10 mm	1			1	1336	44.5333	-0.126083	-0.254288	0.174407	-0.688586	-0.68283	-0.289729	-0.261122	-0.492246	-0.506084	-0.135149	-0.16317	0.317149	0.0715008	-0.380482	-0.0990721	0.420147	-0.171118	0.285163	0.102253	0.514564	0.376901	0.245922	-0.114613	-0.44368	-0.179446	-0.273933	-2.31015	-1.28861	-0.0582559	0.0364863	0.030647	-0.0522158	-0.0543677
TCGA-59-2354-01	63	1	Stage IIIC	1	G3	1	YES	1	1-10 mm	1			1	1046	34.8667	-0.334073	-0.0447785	-0.000733423	-0.125366	0.84538	0.0124506	-0.569772	-0.360636	-0.596174	-0.132619	0.0593599	0.766199	-0.216499	-0.621622	-1.40361	-1.67749	-0.331278	-0.123657	-0.178837	0.180924	-0.136799	0.546192	-0.0995031	-0.4449	-0.182236	-0.088533	0.319421	0.379524	-0.185056	-0.0367637	-0.090193	-0.249136	-0.150388
TCGA-42-2591-01	51	1	Stage IIIC	1	GX		YES	1	No Macroscopic disease	1			0	1240	41.3333	-0.250693	-0.296898	0.133497	-0.593736	-0.44418	-0.151849	-0.230162	-0.117596	0.287406	-0.164629	-0.27213	1.87049	0.212261	0.474058	1.24055	1.45413	0.0228423	-0.0908666	0.0599534	-1.39746	-0.464449	1.73787	0.187457	0.34249	-0.275646	-0.087523	-2.22715	-1.13781	-0.240096	-0.134974	0.031597	-0.0703458	-0.0539077
TCGA-13-1510-01	62	1	Stage IIIC	1	G3	1			No Macroscopic disease	1			1	1359	45.3	-0.532293	-0.519478	-0.0422434	-0.604226	-1.28171	0.0189206	-0.451812	-0.359596	-0.564024	-0.142649	0.11231	-1.70439	-0.0330092	-0.752972	-1.33876	-0.370153	-0.0206377	-0.0320266	0.0716234	0.370804	0.152801	-0.483528	-0.172433	0.28218	-0.120636	0.00662702	0.608261	0.583404	-0.0448759	0.0985263	-0.145233	-0.00175575	0.0570423
TCGA-29-1777-01	47	1	Stage IIIC	1	G2	0			>20 mm	2	0	0	0	374	12.4667	0.188877	0.229482	-0.193263	3.48064	2.58297	0.102591	0.487588	-0.0812356	1.34239	-0.141899	0.13302	0.443059	-0.117519	-0.217212	0.0294379	0.296927	0.582332	0.124093	-0.0579266	-0.117976	0.304041	-0.411528	0.217327	-0.0410401	-0.114526	-0.109223	-1.97009	-1.13923	-0.266416	0.103576	-0.037553	0.298774	0.108882
TCGA-24-1850-01	72	1	Stage IIIC	1	G3	1	YES	1	1-10 mm	1	0	0	0	168	5.6	-0.0457327	0.147952	-0.0254934	-0.729166	1.27606	-0.228489	-0.0714624	-0.301226	-0.0485044	0.106321	-0.16033	0.810159	-0.00200919	1.77867	2.93865	1.25268	0.0918523	0.141033	0.375223	0.988294	0.343721	2.48064	0.0478569	0.69758	0.260234	-0.186163	-1.49439	-1.14911	-0.0771859	-0.120374	-0.075083	0.0120042	-0.102028
TCGA-24-1555-01	50	1	Stage IIIC	1	G3	1					0	0	1	2692	89.7333	-0.368943	-0.123378	0.354857	-0.991376	-1.14127	0.138871	0.0287776	-0.295086	-0.405834	0.244191	0.10171	-0.421741	-0.0581192	-0.597762	-1.56223	-1.956	0.0141123	0.0431234	0.142023	-0.0354655	0.493641	-1.45162	0.420077	-0.20981	0.436744	0.011337	-0.713679	-0.165736	0.0150641	0.00970631	0.104117	0.270164	0.212102
TCGA-24-1434-01	59	1	Stage IIIC	1	G3	1	YES	1	1-10 mm	1			1	568	18.9333	0.180727	0.0198515	0.0916366	-0.600426	0.68957	-0.354729	-0.258822	-0.113296	-0.250944	0.0381213	-0.29017	0.813649	0.223241	-0.405802	-0.672642	-0.717513	0.0526123	0.0366034	-0.0601966	-1.1902	-0.355569	0.807632	-0.138293	-0.0659901	-0.0730359	-0.184433	-1.66776	-0.804496	-0.432326	0.247146	0.098997	0.183974	-0.117948
TCGA-24-1105-01	36	0	Stage IIIC	1	G3	1			1-10 mm	1			1	1442	48.0667	-0.648553	-0.0570385	0.383327	-0.574866	-1.42128	-0.0959394	-0.340802	-0.557346	-0.553934	0.328441	-0.17535	0.827069	0.273901	-0.678602	-1.58686	-1.20179	0.0663623	0.00840339	0.0689034	-0.402996	-0.309719	-0.260188	-0.455753	-0.16495	0.0506341	-0.072443	-2.09839	-1.20653	-0.208486	0.284146	-0.242033	0.122244	0.0246423
TCGA-36-2548-01	57	1	Stage IIIC	1	G3	1			>20 mm	2			0	431	14.3667	-0.326733	-0.318328	0.136077	-0.809106	-1.27288	-0.192539	0.0725176	-0.511956	-0.450424	-0.142139	-0.42609	0.683859	-0.243299	-0.228302	0.355278	1.67482	-0.218098	-0.0573766	0.350993	1.8612	0.900181	1.4318	0.411077	1.06435	-0.108876	-0.086903	-0.567089	-1.02878	-0.320126	0.000866307	-0.041593	0.0247342	-0.0309277
TCGA-04-1648-01	57	1	Stage IIIC	1	G2	0			1-10 mm	1	0	0	1	871	29.0333	0.977327	0.638482	-0.0731934	1.43047	1.95625	0.0203706	0.226208	0.879764	2.79746	0.606491	0.19175	0.0767592	-0.342419	-0.369212	0.418928	0.847777	0.0766823	-0.157327	-0.296567	-0.308406	-0.197469	-0.625028	-0.0614231	-0.12176	-0.139746	-0.021523	4.24182	0.816044	0.333044	0.0842263	0.075847	-0.0168158	-0.0935777
TCGA-13-0912-01	58	1	Stage IIIC	1	G3	1			No Macroscopic disease	1			1	1145	38.1667	-0.0591127	-0.0660385	0.337517	-0.169026	-1.04184	-0.0803294	0.205668	-0.444586	-0.363054	-0.121269	0.0968099	-0.607321	0.271291	-0.466392	-0.767682	0.722507	0.137382	-0.249577	-0.0861066	0.714554	-0.0179193	-1.39371	0.142877	0.000709916	0.0242841	-0.039643	-0.833059	0.615874	0.138204	-0.0354637	-0.070303	-0.261246	-0.178438
TCGA-61-1995-01	43	0	Stage IIIC	1	G3	1	YES	1	1-10 mm	1			0	61	2.03333	-0.327723	-0.609138	-0.183033	-0.857786	-1.51855	-0.0474894	-0.262272	-0.521646	-0.714114	-0.353669	0.26724	0.217099	-0.120149	-0.671162	-0.337902	0.0135874	0.0539023	-0.121357	-0.106217	1.18364	0.348831	-0.470158	-0.125963	-0.3961	-0.406806	0.204227	-2.62223	-1.14768	-0.290766	-0.167154	-0.299943	-0.338666	-0.108688
TCGA-30-1714-01	68	1	Stage IV	1	G3	1	YES	1	1-10 mm	1			1	1158	38.6	-0.281233	0.444952	0.0214066	1.13913	1.64189	0.253001	0.256978	-0.206696	-0.166544	0.0585813	0.39699	1.63083	-0.138489	-0.0142321	0.302668	1.4226	0.185932	-0.0657966	0.0629834	-0.549216	0.201591	0.742282	-0.0412731	0.0914599	0.114934	0.018997	0.996151	-0.646996	-0.0951459	0.190906	-0.059773	-0.142946	-0.00294769
TCGA-10-0926-01	63	1	Stage IIIC	1	G3	1	NO	0	11-20 mm	2			1	788	26.2667	-0.528073	0.0240115	0.0969666	-1.02007	-0.93959	-0.0652594	-0.415452	-0.570716	-0.607704	-0.0221387	-0.0522501	0.0406892	-0.111779	0.281498	-0.761542	-0.366943	-0.317088	-0.162057	-0.205567	0.258814	-0.162619	-1.1211	0.0362569	-0.0477401	0.123554	-0.029383	-1.22557	-0.616226	0.635894	0.954946	1.23478	0.00754425	-0.243318
TCGA-61-1915-01	50	1	Stage IIC	0	G3	1							0	2061	68.7	-0.0712727	0.710142	0.0690466	2.45345	0.53254	-0.251299	0.417058	-0.232146	-0.526874	0.0583413	0.11151	-1.80543	-0.174929	-0.562432	-1.76497	-0.121923	0.115172	-0.0526166	-0.0258766	0.274334	0.927591	0.559012	0.259657	2.08433	0.454884	0.146747	0.799901	-0.0421562	-0.0981859	0.0222363	0.033627	0.106414	-0.00228769
TCGA-20-0991-01	78	1	Stage IIB	0	G3	1			No Macroscopic disease	1	0	0	0	797	26.5667	-0.465563	-0.425588	-0.0563734	-0.805616	-1.30714	-0.204579	-0.480372	-0.369606	-0.495244	0.0841613	-0.3388	1.39205	0.0239708	1.30462	3.02729	0.406747	0.0711323	0.331443	-0.199937	-0.546826	-0.434869	-0.915498	0.000966931	-0.27564	-0.0514359	-0.146213	2.99441	0.843404	0.654524	0.533356	0.491197	-0.0189658	-0.188488
TCGA-13-0761-01	51	1	Stage IV	1	G3	1			No Macroscopic disease	1			1	1156	38.5333	-0.772093	-0.182948	-0.0524334	-0.735356	-0.12404	0.0419406	-0.454502	-0.259876	-0.381034	-0.160949	-0.27767	-1.70348	0.0188408	-0.800102	-1.27588	-2.17777	-0.128948	-0.187687	-0.0734866	-0.126936	-0.451019	-0.546258	-0.0284031	-0.20915	0.387604	-0.168483	2.77032	0.711344	0.0200741	0.137106	0.218487	0.00017425	0.0799123
TCGA-13-2066-01	49	1	Stage IV	1	G3	1			1-10 mm	1			1	2133	71.1	3.13911	2.30968	-0.116643	3.33097	3.544	0.259161	0.607908	2.11224	0.774486	-0.0902287	-0.23803	-0.235701	-0.160269	-0.278302	-0.899552	-1.12694	-0.221898	-0.411697	-0.184137	-1.04603	-0.292909	1.1458	-0.0268531	0.21695	-0.341226	-0.036563	-1.91541	-1.1064	-0.414876	-0.285354	-0.042673	-0.194976	-0.0478377
TCGA-04-1342-01	80	1	Stage IV	1	G2	0			>20 mm	2	2	1	1	563	18.7667	-0.481863	-0.270748	-0.00777342	-1.05247	-0.56948	-0.105599	-0.0568224	-0.0689756	-0.179234	0.0576013	0.17283	-0.0647308	-0.385629	-0.741402	-1.08631	-0.820233	-0.181628	-0.125347	-0.0949666	-0.168146	-0.0444093	0.917902	0.00548693	-0.0271001	-0.136666	0.070477	2.09096	0.794134	0.0440641	0.0903063	-0.025853	-0.00492575	-0.0161377
TCGA-29-2427-01	60	1	Stage IIIC	1	G3	1			>20 mm	2	0	0	0	1900	63.3333	0.0786073	-0.0941985	-0.173293	-0.775136	-0.61219	-0.0873094	-0.379542	-0.412566	-0.628244	-0.0897287	0.22733	1.71014	0.0121708	2.43159	2.92788	1.04224	-0.0826677	-0.174857	0.217073	-1.31747	-0.233809	-1.47395	-0.216663	-0.65641	-0.0784759	0.090327	-1.74507	-1.08971	-0.177876	-0.0231937	-0.346873	-0.155746	0.0146323
TCGA-61-2611-02	40	0	Stage IIIC	1	G3	1			1-10 mm	1			1	483	16.1	0.0891673	0.0543515	0.0143966	1.54005	0.16575	-0.0386894	-0.144642	-0.322096	-0.381254	-0.0436287	-0.0609801	2.5524	0.489111	0.591088	1.2354	0.955317	-0.0989477	-0.227437	-0.176507	1.46959	0.737501	-0.0895076	-0.301103	-0.20453	-0.181156	-0.019163	1.11915	1.78182	0.195574	0.165166	-0.032813	-0.0856058	-0.0143277
TCGA-24-0980-01	53	1	Stage IIIC	1	G3	1	YES	1	>20 mm	2			1	233	7.76667	-0.528903	-0.135368	0.144417	-0.978976	-1.38031	-0.143269	-0.384182	-0.641836	-0.431544	-0.113969	-0.0557601	0.493309	0.146111	-0.668982	-1.36603	-1.40732	-0.0848677	-0.122347	-0.0413266	-2.00858	-0.534439	-0.0677376	-0.187463	-0.22208	-0.111546	-0.00943298	-0.213679	0.278634	-0.264906	0.252076	-0.119153	-0.0102058	-0.138938
TCGA-23-2641-01	85	1	Stage IIIC	1	G3	1	YES	1	1-10 mm	1			0	84	2.8	0.212387	-0.109948	-0.0289134	0.123084	1.88511	0.00582059	-0.114362	-0.233136	-0.429004	-0.206339	-0.29985	1.73784	0.226391	-0.0817121	0.307968	0.935467	-0.286498	-0.293107	-0.260387	0.00212445	-0.150189	0.517212	-0.0841431	-0.23346	-0.294736	-0.178993	-0.207759	-0.970786	0.00978415	-0.325694	-0.267813	-0.236746	-0.00911769
TCGA-13-0795-01	66	1	Stage IIIC	1	G3	1			>20 mm	2			1	619	20.6333	0.344907	1.45388	0.359937	4.76729	4.43162	0.210831	0.670088	3.73528	1.60634	-0.203709	-0.23064	1.03319	0.236041	0.0694379	0.556828	0.972227	0.214622	0.218503	0.0107034	0.0596745	-0.567669	-1.13491	-0.0287331	0.30841	-0.0601059	-0.127663	-1.21527	-0.565246	-0.0619559	-0.137714	0.123247	-0.0775558	0.0716623
TCGA-25-1633-01	64	1	Stage IIIC	1	G3	1			1-10 mm	1			1	1891	63.0333	-0.171313	-0.324098	-0.457463	-0.828186	-0.22765	-0.323429	-0.356902	-0.579496	-0.655554	-0.265899	-0.141	-1.44214	-0.377119	-1.26819	-1.30486	-1.89803	-0.151808	-0.209077	-0.0583766	-0.424416	-0.289649	0.216062	-0.192913	-0.29006	-0.0361859	0.021097	-2.98868	-1.26087	-0.457076	0.0312663	-0.124423	0.0598742	0.0572423
TCGA-30-1892-01	52	1	Stage IIIC	1	G3	1			1-10 mm	1			1	1484	49.4667	-0.0905827	0.0583515	0.0884766	-0.288846	-0.10121	-0.0299494	-0.211182	-0.485316	-0.231604	0.157011	0.00497993	-1.17582	-0.0773592	-0.533492	-0.848192	-1.03102	0.0874623	-0.115337	-0.154527	-1.59714	0.108301	-0.877488	0.115537	-0.22119	0.0426341	-0.014123	-0.918299	0.438334	0.0218341	0.0301463	-0.323993	0.0873642	0.0938923
TCGA-13-0923-01	74	1	Stage IIIC	1	G3	1			No Macroscopic disease	1			0	2547	84.9	-0.576563	-0.198318	0.00453658	-1.28667	-1.41535	-0.215319	-0.404832	-0.495876	-0.753794	-0.0793587	-0.0406901	0.338919	-0.137869	-0.826792	-0.420652	0.751367	-0.0691677	-0.0903066	-0.182977	1.18796	0.653121	0.221542	-0.0244031	-0.16597	-0.0599159	-0.148463	1.90865	0.213574	0.0286241	0.201786	-0.261953	-0.257176	-0.119798
TCGA-20-1687-01	46	1	Stage IV	1	G3	1	YES	1	No Macroscopic disease	1			0	81	2.7	-0.496783	-0.240388	0.0108166	-0.837756	-0.32655	0.0454906	-0.0214124	-0.316256	-0.413734	0.0953913	0.28108	1.67525	-0.0271792	-0.337302	0.0868379	0.459527	-0.132878	-0.0588066	-0.0456566	0.146774	0.161351	-0.397208	-0.0114131	-0.39083	-0.0666359	0.065507	-1.1289	-1.00825	-0.167246	-0.182014	0.056867	0.0578442	-0.0109177
TCGA-61-1730-01	78	1	Stage IC	0	G3	1	NO	0	1-10 mm	1			1	132	4.4	0.374237	0.213142	-0.161493	2.68889	1.79145	0.0296906	0.426808	0.166204	-0.497364	-0.124049	-0.0831201	0.647979	-0.0280592	0.0232379	-0.149622	1.95375	0.0615223	-0.224847	-0.0939366	0.958844	0.121331	1.86007	-0.0221031	-0.32549	-0.0989659	0.114807	0.199471	0.243454	0.127354	-0.0722137	0.023347	-0.0120258	-0.153418
TCGA-13-0802-01	79	1	Stage IIIC	1	G3	1			No Macroscopic disease	1			1	1552	51.7333	-0.582403	-0.207768	-0.0364434	-0.943726	-1.2967	0.0300506	0.0212676	-0.266166	-0.369684	0.0498913	-0.0808801	1.28787	0.204031	-0.612822	-1.10955	1.55257	0.208082	0.0222534	-0.125197	2.43632	0.404231	-0.0764176	0.255367	-0.42514	0.336874	-0.329523	-2.68293	-1.23637	-0.0814959	-0.175694	0.067387	-0.0842158	0.0913123
TCGA-24-0968-01	59	1	Stage IIIC	1	G3	1	YES	1	1-10 mm	1					0	0.824957	0.0201115	0.120317	0.620334	0.14718	-0.0478694	0.314778	-0.149746	-0.0550744	0.230321	-0.0964801	1.38453	-0.140969	0.289288	0.330698	1.77927	-0.169788	0.450593	0.00664342	0.277564	0.0248807	0.354152	-0.134943	0.0836399	-0.289256	-0.031593	-0.778159	0.450574	-0.257226	-0.0130837	-0.053653	0.139594	0.113902
TCGA-24-1849-01	80	1	Stage IIIC	1	G3	1	YES	1	1-10 mm	1			0	176	5.86667	0.102397	0.0274115	-0.0433534	0.194734	2.21788	-0.0332194	-0.0655824	-0.256326	-0.235754	0.00894126	0.29028	0.265669	-0.198179	-0.430212	-1.13172	-0.969443	-0.251268	-0.0459266	-0.114447	-0.614716	-0.261529	0.621872	-0.281403	0.0294599	-0.135336	-0.194063	-1.49355	0.569524	-0.0286659	-0.0133237	-0.360943	-0.00205575	-0.0647677
TCGA-13-1509-01	64	1	Stage IV	1	G3	1			1-10 mm	1			0	2438	81.2667	0.0780273	-0.121538	-0.0851534	-0.714286	-0.0846299	0.0218506	-0.114472	-0.525756	-0.721814	-0.0576887	0.11669	0.568839	-0.125699	1.07768	2.4607	1.58527	0.180192	-0.00085661	-0.0898966	-0.342886	0.0286907	0.353072	-0.0917931	-0.28976	-0.150716	-0.00748298	-1.79616	-1.07395	-0.215336	-0.228714	-0.156343	-0.145006	-0.0719377
TCGA-10-0937-01	44	0	Stage IIIC	1	G3	1			1-10 mm	1	0	0	1	608	20.2667	-0.476843	-0.131898	0.149077	0.0791736	-0.78324	-0.00325941	0.820758	-0.461886	-0.403954	0.0249013	0.0676499	0.355469	0.0294608	1.05939	1.62503	0.617147	-0.0429077	0.110263	0.0353434	0.156674	-0.0410193	-0.595498	0.245727	-0.0528401	-0.0378659	0.397827	-2.25249	-1.10688	0.137364	0.0197263	-0.088933	-0.0295658	-0.139978
TCGA-57-1992-01	62	1	Stage IC	0	G3	1	YES	1	No Macroscopic disease	1			0	882	29.4	-0.674893	-0.366308	-0.230703	-0.814846	-1.1851	-0.106769	-0.263512	-0.294616	-0.564864	-0.302369	-0.25408	1.89938	0.261471	2.84886	3.33079	2.42003	0.384432	1.74715	0.456553	0.216784	0.121671	1.87884	-0.227993	3.37331	0.324404	0.079077	-2.72924	-1.23323	-0.319446	-0.177004	-0.021123	-0.124496	0.00754231
TCGA-09-0365-01	70	1	Stage IIIC	1	G3	1	NO	0	No Macroscopic disease	1			1	288	9.6	-0.553643	-0.153928	0.345737	-0.444156	-1.2615	0.0180106	-0.297612	0.0915644	-0.484654	-0.0177987	-0.15824	0.103009	0.138491	-0.238772	-1.14042	0.291387	0.556822	0.107863	0.119373	1.46546	0.0732307	-0.733948	-0.103073	-0.35366	0.0974941	-0.114233	-2.26185	-1.21713	-0.401736	-0.0844337	0.161267	0.256034	0.153682
TCGA-36-1568-01	52	1	Stage IIIC	1	G3	1	NO	0					0	875	29.1667	-0.325153	-0.267478	-0.179033	-0.925766	-1.45876	-0.0965894	-0.377012	-0.649836	-0.628114	-0.231519	-0.00793007	0.109329	0.193751	0.900608	1.4974	0.304997	-0.0785577	0.0748034	0.0790834	-0.560676	-0.134239	1.38159	-0.156333	2.60819	0.0900641	0.027037	-2.52222	-1.05988	0.265174	-0.160734	-0.068053	0.0260942	-0.0578277
TCGA-29-1690-01	66	1	Stage IIIC	1	G2	0			11-20 mm	2			1	1448	48.2667	-0.600403	-0.175548	-0.343373	-1.15498	-1.22278	-0.0369294	-0.334482	-0.366446	-0.345224	0.0403713	0.15808	1.17274	-0.273379	-0.230582	1.15046	0.905157	0.510882	0.272483	-0.128177	-0.0445555	-0.182269	0.217592	-0.00453307	-0.28404	0.192674	-0.325493	-1.95071	-0.325066	-0.0352259	0.526866	1.12447	0.412254	-0.0483477
TCGA-36-1580-01	82	1	Stage IIIC	1	G3	1			>20 mm	2	1	0	1	737	24.5667	-0.170373	-0.243348	-0.135783	-0.599016	-0.45799	-0.183189	-0.416742	-0.424666	-0.480194	-0.0702187	0.0154099	1.05754	0.205481	-0.515652	-1.29698	0.716917	0.0212623	-0.0442366	0.178723	0.465494	0.0689607	0.907432	0.186297	1.14112	-0.148396	-0.095333	-2.09808	-1.23588	-0.194306	-0.170274	0.044617	-0.0992658	0.0117423
TCGA-24-2262-01	57	1	Stage IIIC	1	G3	1			1-10 mm	1			1	11	0.366667	-0.0568627	-0.199328	0.194827	-0.465486	-0.78109	-0.165269	-0.466742	-0.0905056	0.286556	-0.0719087	-0.0340901	1.70273	-0.0603092	0.493068	0.922728	1.1584	-0.0399277	-0.184157	0.0201534	-1.49837	-0.320959	1.76224	0.273637	0.0996699	0.149394	0.111457	-2.48355	-1.17053	-0.241166	-0.0161737	0.185207	-0.0431458	0.0647223
TCGA-09-1662-01	58	1	Stage IV	1	G3	1	YES	1	1-10 mm	1			1	2717	90.5667	-0.123203	0.104852	0.0509666	2.8821	1.41123	-0.281479	-0.00679245	-0.296856	-0.471234	-0.0665987	-0.19113	0.284319	0.215031	-0.806942	-1.90107	-2.74524	-0.193288	-0.0452466	0.0338934	-0.306776	-0.653449	-1.04118	0.200327	-0.66098	0.249454	-0.093613	-2.35769	-1.20813	-0.311076	0.205586	-0.027823	0.145194	0.0834723
TCGA-13-1491-01	55	1	Stage IIIC	1	G3	1							1	1595	53.1667	0.334987	0.0453915	0.113657	2.33841	3.05733	0.0627006	-0.0260824	0.219134	0.779736	-0.212539	-0.0316701	-1.18086	-0.381989	-0.534792	-1.7482	-0.187673	-0.240348	-0.137547	0.0354134	0.785604	0.397081	1.3709	-0.156013	-0.52279	-0.389946	-0.020353	-1.52808	-0.981796	-0.268066	-0.141224	-0.119433	-0.160266	0.00667231
TCGA-24-2020-01	67	1	Stage IIIC	1	G3	1			1-10 mm	1			1	4624	154.133	2.48286	0.816262	-0.106963	0.681004	1.77363	0.170691	1.50854	0.170354	0.937546	0.0182113	-0.0979101	-3.38411	-0.279839	-0.708872	-1.76175	-2.31964	0.0307623	0.236933	-0.0715066	0.374114	0.558661	0.171072	-0.0923931	0.91968	0.773874	0.787747	-2.6691	-1.0633	-0.449236	-0.288044	-0.021873	0.145824	0.108632
TCGA-04-1353-01	64	1	Stage IIIC	1									0	16	0.533333	0.291437	-0.0811885	0.111687	0.635594	0.30008	0.266521	-0.286602	-0.202666	1.33344	-0.0930887	-0.00195007	0.178779	0.181921	1.14596	2.55964	1.18529	0.211992	0.269733	-0.0353066	0.234124	0.205791	-1.01089	0.0948469	-0.16839	0.0595441	0.087527	0.653451	-0.881156	-0.0372859	-0.119024	0.094997	0.146834	0.170602
TCGA-25-2397-01	59	1	Stage IV	1	G3	1			No Macroscopic disease	1			1	365	12.1667	-0.466383	-0.227038	0.179157	-0.812506	-1.63314	-0.140439	-0.353962	-0.508506	-0.364634	-0.263739	-0.0547001	0.378129	0.0159808	-0.237332	-0.633542	-0.229793	-0.276678	-0.188697	0.158413	-2.0053	-0.298889	-2.25431	-0.0896531	-0.36812	-0.0783159	-0.127543	1.36353	0.913534	0.490684	-0.0520437	-0.045193	-0.218716	0.0379323
TCGA-25-2404-01	38	0	Stage IIIC	1	G3	1			No Macroscopic disease	1			1	883	29.4333	-0.334493	-0.277638	-0.214323	-0.606316	-0.66866	-0.166119	-0.426882	-0.537226	-0.553074	-0.206799	-0.12927	-1.62678	-0.336799	-0.954652	-1.60726	-2.07465	-0.327678	-0.331587	-0.128807	-1.20173	-0.443969	0.770502	-0.0367131	-0.58013	-0.157316	-0.000362985	1.78516	1.6001	-0.000555852	-0.203854	-0.140473	-0.248056	-0.185998
TCGA-23-1113-01	48	1	Stage IV	1	G3	1	YES	1	1-10 mm	1			1	949	31.6333	-0.589913	-0.270948	-0.0142734	-0.897886	-1.04492	-0.0327394	-0.184022	-0.0893056	0.227086	0.258471	-0.22053	-1.21851	-0.0745592	-0.587602	-1.26671	-0.516213	-0.186698	-0.0731466	-0.0580366	1.4213	0.192711	-1.23501	-0.00210307	-0.16148	-0.320026	-0.00358298	1.5507	1.3045	0.232814	0.0448863	0.152637	0.0157042	0.0530223
TCGA-13-0893-01	48	1	Stage IIIC	1	G3	1			11-20 mm	2			1	1319	43.9667	-0.352763	0.0150915	0.117407	0.456214	-0.74775	0.0836706	-0.171172	-0.660646	-0.382364	-0.0983387	-0.0879401	-1.17478	-0.0735092	-0.722282	-1.8303	-2.33605	-0.210878	-0.124097	0.202593	-1.13335	0.00890074	-1.62321	0.0407869	-0.72576	-0.192076	0.059337	0.957201	2.26689	-0.237956	-0.0424137	-0.069333	-0.0487458	0.163492
TCGA-24-1422-01	82	1	Stage IIIC	1	G3	1			1-10 mm	1			1	23	0.766667	-0.0208027	0.0489515	-0.0971934	-0.431686	0.42353	-0.202299	-0.212882	-0.178666	-0.199684	0.0737613	-0.27147	1.61331	0.354911	-0.381072	-0.203892	-0.897553	-0.0322477	-0.102287	-0.0118466	1.47104	1.06871	0.678082	0.185517	-0.28721	-0.164296	-0.026913	0.302751	-0.682906	-0.302666	0.0189063	-0.240743	-0.0236358	0.102622
TCGA-13-1411-01	81	1	Stage IIIC	1	G3	1			>20 mm	2			1	531	17.7	-0.162783	-0.171908	-0.115923	-0.385696	-0.55919	0.0519606	-0.392012	-0.460896	-0.550964	-0.0714587	-0.10026	0.654009	-0.127129	1.33018	1.92526	0.721597	-0.0767277	-0.161337	-0.285907	-1.74368	-0.376989	-0.169798	-0.0856831	-0.41336	0.0846641	-0.029343	-0.313819	-0.943266	-0.154096	0.00980631	-0.180913	0.0161142	0.120402
TCGA-23-1026-01	45	1	Stage IIIC	1	G3	1			1-10 mm	1			0	816	27.2	-0.183583	-0.183018	-0.0234934	-0.542776	1.32583	-0.00372941	0.400828	-0.332786	-0.509424	-0.0755987	-0.1433	0.730039	-0.236209	-0.448112	-1.72041	-2.64406	-0.112418	0.0337334	0.0884434	-0.473496	-0.364789	0.268292	0.209877	-0.54813	0.0112341	-0.203633	1.05996	-0.0822562	-0.240556	-0.117724	-0.061773	-0.0220958	0.124562
TCGA-25-1315-01	50	1	Stage IIIC	1	G3	1			1-10 mm	1			1	1583	52.7667	-0.496103	-0.468078	0.0501266	-0.737786	-1.43326	-0.100369	-0.0538324	0.278704	-0.475394	-0.0978287	-0.2044	0.178499	-0.0297392	-0.448272	-0.225272	-0.620623	-0.152128	-0.151917	0.121243	0.00953445	-0.203769	-0.827858	0.107167	-0.37401	-0.0436859	-0.169063	0.404011	-0.647886	-0.199556	-0.189604	0.177347	0.0225142	0.0165623
TCGA-13-0726-01	55	1	Stage IIIC	1	GX				1-10 mm	1			1	949	31.6333	-0.632713	-0.306458	0.112677	-0.521486	-1.1172	-0.101499	-0.289032	-0.239966	-0.369434	0.0886913	-0.13413	1.38343	0.116311	-0.543162	-1.10051	-1.92656	0.0942123	0.0307134	-0.0304466	-2.04653	-0.471329	-0.947358	0.00450693	-0.35939	0.217914	-0.024613	0.638511	0.565284	-0.140306	-0.137874	-0.306863	0.159514	0.165462
TCGA-13-0900-01	59	1	Stage IIIC	1	G3	1							0	4077	135.9	-0.321293	-0.219538	0.182547	-0.363146	-0.65086	-0.0639094	-0.0290924	-0.213296	-0.179044	0.105351	-0.20616	0.674809	-0.238709	1.00176	3.31486	0.672297	0.0301823	0.386603	0.0533634	0.288674	0.339621	0.797372	0.0776469	-0.3561	0.137624	0.00837702	-1.63545	-1.1511	-0.222466	-0.0732037	-0.135243	0.0127942	-0.122168
TCGA-61-1741-01	76	1	Stage IIIB	1	G3	1			>20 mm	2			1	1024	34.1333	-0.306563	-0.131948	-0.244843	-1.23458	-0.69885	-0.240499	-0.521182	-0.483896	-0.510694	-0.0901487	0.12059	-2.96807	-0.357129	-1.09368	-1.807	-1.62944	0.0744323	-0.272647	-0.323187	1.42482	-0.208419	-1.18139	-0.265753	-0.18649	-0.0723959	-0.085003	0.937301	1.30172	0.194084	0.0722263	0.131997	-0.188196	-0.109848
TCGA-24-0979-01	53	1	Stage IV	1	G3	1			>20 mm	2			1	1264	42.1333	-0.550693	-0.391928	0.0315666	-0.784016	-1.2936	-0.307809	-0.246112	-0.425876	-0.562664	-0.0538987	0.0185999	0.131039	0.00364081	-1.03286	-1.75944	-2.63293	-0.118708	-0.116007	0.0341034	1.46921	0.386391	0.563642	-0.0884331	-0.12119	-0.0973259	0.262527	2.27994	0.281254	-0.182096	-0.149644	0.092847	-0.121626	-0.0229277
TCGA-30-1857-01	64	1	Stage IV	1	G3	1							1	8	0.266667	-0.217713	-0.110928	-0.254253	-0.515946	0.27336	0.102231	0.0316776	-0.381306	-0.266914	0.0495713	0.21966	0.319839	0.259211	1.14614	3.31478	1.87847	0.323362	0.304843	-0.154237	-0.796716	-0.427589	0.784302	-0.113573	-0.33648	0.0176641	0.017987	-2.05457	-1.11413	-0.383196	-0.105684	0.044147	-0.250976	-0.0138677
TCGA-61-1903-01	55	1	Stage IB	0	G3	1	NO	0					0	396	13.2	-0.413653	-0.215438	0.0454766	-0.677706	-0.18573	-0.00041941	0.220548	-0.299156	-0.247394	0.111151	0.2607	0.348949	-0.0606092	0.0330179	1.56812	1.38497	0.617142	-0.106297	-0.192887	-2.18532	-0.246769	-2.23631	0.118107	-0.31482	0.0627541	0.00317702	-0.198309	0.260464	-0.148296	0.121496	0.112627	-0.0752658	0.0609523
TCGA-30-1880-01	56	1	Stage IIIC	1	G3	1	NO	0	No Macroscopic disease	1			1	1751	58.3667	-0.267153	-0.0875485	0.173197	-0.722536	-1.11146	-0.0271394	-0.0452024	-0.380126	-0.234814	-0.0376087	0.0582499	0.275409	0.454351	-0.641432	-0.346222	-0.560803	-0.0989677	-0.127727	-0.00427658	0.791264	0.388821	-1.53201	-0.0586531	-0.51005	-0.0997859	0.126947	-2.46013	-0.818076	-0.167626	-0.0171737	0.027287	0.294484	0.192032
TCGA-09-1673-01	50	1	Stage IV	1	G3	1	YES	1	>20 mm	2			0	92	3.06667	-0.366633	-0.293608	0.0201866	-1.09513	-1.08944	0.0304606	-0.371032	-0.335076	-0.390644	-0.158489	0.0285499	-1.28367	-0.450849	-1.00609	-1.89465	-0.668153	0.0492123	-0.181457	-0.204747	1.0147	0.309921	1.19825	-0.181553	-0.29853	-0.0181759	0.024977	-0.965249	0.00759384	0.400454	-0.0335237	-0.099153	-0.156306	-0.147768
TCGA-04-1364-01	61	1	Stage IIIC	1	G3	1	NO	0	1-10 mm	1	1	0	1	1024	34.1333	-0.619153	-0.266208	0.0773966	-0.959966	-1.61517	-0.255639	-0.392142	-0.415696	-0.641114	-0.166849	-0.0785701	-3.68658	-0.0182292	-1.12075	-2.01507	-2.44318	-0.154048	-0.233237	0.121663	1.62797	0.853421	0.557612	-0.00680307	-0.49886	0.114864	0.038017	0.626421	0.825454	-0.205486	-0.216384	-0.014303	0.118824	0.0996023
TCGA-42-2590-01	57	1	Stage IV	1	G2	0			>20 mm	2	1	0	1	317	10.5667	-0.178283	-0.491218	-0.231143	-0.471666	-0.96352	-0.173959	-0.264252	-0.336826	-0.379994	-0.0904887	-0.1374	-2.40029	-0.124019	-0.884172	-1.43149	-0.207243	-0.241508	-0.358947	-0.202277	1.41174	0.825401	0.433782	0.0129769	-0.0644501	-0.282866	0.101097	1.00828	-0.323446	0.0835241	-0.0767737	0.037167	-0.213256	-0.0545477
TCGA-29-1776-01	63	1	Stage IIIC	1	G3	1			>20 mm	2	0	0	0	360	12	-0.181723	-0.0467085	-0.0107334	-0.496666	-0.30439	-0.0911294	-0.0984924	-0.330446	-0.336764	0.219411	0.28524	-1.30471	-0.286519	-0.803972	-1.68176	-2.08378	-0.0168177	-0.114227	-0.147227	1.20997	0.868991	-1.46656	-0.0240031	-0.2249	0.302514	-0.075773	0.777141	0.401244	-0.162146	-0.0779237	-0.182613	-0.164986	-0.138378
TCGA-24-1467-01	51	1	Stage IIIC	1	G3	1	YES	1	1-10 mm	1			1	3224	107.467	-0.275543	-0.163058	0.311567	-0.922846	-1.59332	0.285551	-0.407032	-0.549406	-0.288284	-0.0578187	0.14793	0.807399	0.00907081	-0.665882	-1.66825	-2.61011	-0.0558477	0.0198134	0.143583	1.15027	-0.546619	-1.23036	0.326177	-0.48507	0.145844	-0.036883	-0.124119	0.0535738	-0.0730459	0.203486	-0.108153	-0.212856	0.00598231
TCGA-36-2547-01	64	1	Stage IIIC	1	G3	1			No Macroscopic disease	1			0	624	20.8	3.84902	-0.0563585	0.0520366	1.21013	2.59126	0.709281	-0.325182	-0.0439956	2.41047	0.310701	-0.29072	0.0991592	0.463661	1.76037	2.90294	1.1333	0.113892	1.17831	0.0897134	-1.90306	-0.350759	-0.182758	-0.162873	-0.14643	-0.0488059	0.948607	0.488481	-1.21066	0.0249141	0.320236	0.662637	-0.118596	-0.164278
TCGA-23-1124-01	62	1	Stage IIIC	1	G3	1	YES	1	No Macroscopic disease	1			1	1768	58.9333	-0.898393	-0.0697185	0.528727	-0.972386	-1.36681	-0.186739	-0.364632	-0.449626	-0.303734	0.0225113	0.0569499	-0.656271	0.186191	-0.606872	-0.502932	0.386757	-0.118838	0.0187334	0.0562434	0.311884	-0.329819	-0.768778	-0.0195831	0.0233799	-0.0764559	0.084837	-0.449869	-0.0745662	-0.307126	0.00769631	-0.059543	0.0134342	-0.0655477
TCGA-24-1104-01	56	1	Stage IV	1	G3	1			>20 mm	2			1	1933	64.4333	-0.619433	-0.334288	-0.0657234	-0.909146	-1.63157	0.129851	-0.212642	-0.319436	-0.419204	-0.0421187	-0.0383601	1.57035	0.352411	-0.300862	0.199328	0.550677	-0.163638	-0.0386666	-0.153107	-1.46016	-0.483289	-0.723358	-0.173263	-0.37935	0.0634941	0.137007	0.658771	1.09042	-0.104636	-0.244094	-0.098743	0.0575842	0.0424523
TCGA-25-1326-01	61	1	Stage IIIC	1	G3	1			1-10 mm	1			1	1249	41.6333	1.40607	0.890872	0.109357	1.38674	1.15691	0.0740006	0.443658	0.110954	0.633786	0.205301	-0.0470801	0.788129	-0.0198192	0.777008	1.65254	0.173757	0.146302	0.141183	0.300033	-0.374256	0.266401	0.426302	0.480817	0.92794	0.0227641	0.063857	0.769721	0.0384338	-0.162506	0.0577263	-0.066803	0.132344	0.161352
TCGA-24-2019-01	46	1	Stage IIIC	1	G3	1			1-10 mm	1	1	0	0	148	4.93333	-0.554933	-0.210748	-0.184963	-0.703116	-1.55003	0.0205406	-0.374942	-0.359066	-0.539484	-0.0591087	0.11025	0.249049	-0.258429	-0.903862	-1.20688	0.0163374	-0.166538	-0.268387	0.324993	0.628294	0.300041	1.593	-0.207583	-0.0454701	0.0630441	-0.245473	1.58284	0.0290738	0.458644	-0.140994	-0.293333	-0.0957558	-0.0821777
TCGA-13-0911-01	55	1	Stage IV	1	G3	1			1-10 mm	1			1	1355	45.1667	1.38938	0.515412	0.0638466	2.09721	3.01129	0.0837306	0.954498	-0.307376	0.748816	0.0112513	-0.15073	0.0927992	-0.174419	0.115538	1.03527	0.183797	-0.153438	-0.142187	-0.0354066	1.39622	0.834781	1.99395	0.291777	1.59139	-0.278226	0.384547	1.33935	0.110164	0.462454	-0.115354	-0.138553	-0.102136	-0.153958
TCGA-24-1924-01	65	1	Stage IIIC	1	G3	1	YES	1	1-10 mm	1			1	919	30.6333	-0.428183	-0.281458	-0.105093	-1.08813	-0.65506	-0.00863941	-0.343042	-0.362576	-0.543154	-0.288089	-0.0193301	1.06389	-0.0228192	1.33685	2.74847	1.10615	0.0470023	0.0522234	-0.123707	0.225714	0.493231	-1.09531	-0.138103	-0.53068	-0.203086	-0.245583	1.38355	0.265704	-0.286246	0.191086	-0.071083	-0.0203758	-0.0554477
TCGA-61-2009-01	65	1	Stage IIIC	1	G3	1	YES	1	11-20 mm	2			0	1212	40.4	-0.324583	-0.183378	-0.00781342	-1.02627	-0.55683	-0.0827494	0.168338	0.162064	-0.0674344	0.357091	-0.28595	0.758589	-0.240159	-0.581072	-1.1267	2.04146	0.252382	-0.0182266	-0.0877266	0.0890545	-0.0637893	0.408042	-0.0597231	-0.46261	0.223144	-0.118713	-0.213409	-0.832646	-0.233746	0.00412631	-0.091273	0.268604	0.0981923
TCGA-10-0925-01	58	1	Stage IIIB	1	G1	0			1-10 mm	1			1	1652	55.0667	-0.495533	-0.246658	-0.0370734	-0.844156	-1.30171	0.180001	-0.285162	-0.272046	-0.547614	-0.219809	0.16703	1.62519	0.301041	1.26172	0.704398	-2.01636	-0.133118	-0.118467	-0.226057	-0.497436	-0.290069	-2.036	0.214337	-0.39459	0.0436441	-0.082993	-2.78648	-1.00297	-0.397406	-0.223354	-0.297293	0.0807742	0.0675023
TCGA-61-1914-01	65	1	Stage IIIC	1	G3	1	YES	1	>20 mm	2			0	1722	57.4	-0.129373	-0.0293785	-0.390363	-0.550416	-0.24309	0.00206059	0.0229576	-0.387886	0.00857558	0.189751	-0.0450901	1.08284	-0.132389	0.871678	2.59189	2.67744	0.160432	0.179213	-0.103917	-0.125016	0.246231	1.08075	0.167437	-0.27774	0.0842841	0.137007	1.1723	0.166614	0.0536141	-0.0951537	0.108087	0.123034	-0.0341077
TCGA-13-0714-01	55	1	Stage IV	1	G3	1			1-10 mm	1			1	189	6.3	-0.0869527	0.142982	0.214457	0.0384136	-0.53285	-0.0236094	-0.0364424	-0.0321256	-0.229474	0.202981	0.1088	-1.77084	0.0461208	-0.580882	-1.12503	-1.73235	0.175192	-0.0343066	0.0482834	-0.0813755	-0.0616893	-0.893258	-0.275663	0.0357499	-0.0814659	-0.168143	0.891201	1.01462	-0.0996959	-0.165324	-0.097633	-0.0114958	0.131672
TCGA-13-2065-01	71	1	Stage IIIC	1	G3	1			1-10 mm	1			0	1993	66.4333	0.200387	-0.0514985	-0.0888934	1.17924	0.94645	-0.276269	0.304928	-0.175906	1.39473	-0.124879	-0.35892	1.23363	0.178331	2.27475	3.11725	1.00589	-0.0994477	-0.167097	-0.246707	1.4848	1.13769	1.09848	-0.157603	0.69815	0.105474	-0.098563	-0.174399	-1.01094	0.0884941	0.0263963	0.672527	-0.0886458	0.0559023
TCGA-04-1341-01	85	1			G3	1							0	33	1.1	-0.622323	-0.336438	-0.00647342	-0.868656	-1.25297	-0.0264094	-0.436162	-0.332976	-0.428084	-0.00467874	-0.0545401	0.539119	-0.00899919	-0.555072	-0.594642	0.660527	-0.139578	0.119483	-0.0508166	1.10818	0.483271	0.281512	0.0423569	-0.28502	0.0198941	-0.312513	2.3981	-0.666076	0.0588841	-0.238274	0.028527	0.0688242	0.110762
TCGA-61-2610-02	61	1	Stage IIIC	1	G3	1			11-20 mm	2			1	1579	52.6333	1.22454	-0.276828	-0.253943	1.90189	1.6755	-0.100569	0.426338	-0.0867856	0.0343256	0.112101	-0.17873	-0.281531	-0.206879	-0.180322	0.445748	2.2941	0.0557423	0.368213	-0.285157	0.496794	0.0656807	0.440812	-0.0712031	0.0270399	0.0991141	0.00388702	-0.327019	-0.873206	0.110814	-0.132094	0.024597	-6.57504e-05	0.111142
TCGA-25-1632-01	68	1	Stage IV	1	G3	1			1-10 mm	1			1	1799	59.9667	-0.799293	-0.0203985	0.177697	-0.668736	-1.38178	-0.00192941	-0.491752	-0.423126	-0.631274	0.0121813	-0.3398	1.88974	0.450751	1.06518	0.0509179	-1.43525	-0.0701777	-0.171527	0.129953	0.863464	-0.0144093	-0.642558	-0.136433	-0.29905	0.0518641	-0.311643	0.262071	0.816474	0.486674	-0.188024	0.136257	0.0262742	0.0443923
TCGA-13-0794-01	60	1	Stage IIIC	1	G3	1			1-10 mm	1			1	1919	63.9667	-0.304903	-0.197658	0.0381866	-0.453756	0.22596	0.0431806	1.01258	0.189704	0.550366	-0.116039	-0.17263	0.125929	0.0990108	-0.489672	-0.710072	1.48797	0.552452	0.105933	0.164533	0.393874	-0.421179	-0.215698	0.0377069	-0.55279	-0.144226	-0.209443	0.169031	-0.464726	-0.127566	0.0728363	-0.232383	0.122954	0.199432
TCGA-24-1565-01	74	1	Stage IIIC	1	G3	1	YES	1	1-10 mm	1			1	312	10.4	-0.346113	-0.106538	-0.322033	-1.02481	-1.27334	-0.0517094	-0.419462	-0.311656	-0.541054	-0.0251787	-0.11813	1.55232	0.166981	0.648678	1.68097	1.52379	0.287282	-0.0818866	-0.0554166	0.941574	-0.319279	-0.733508	-0.215083	-0.0973401	0.0185541	0.089377	0.370361	-0.495046	-0.318876	-0.299854	-0.214803	-0.128436	-0.114948
TCGA-30-1891-01	61	1	Stage IIIC	1	G2	0	NO	0	1-10 mm	1			1	914	30.4667	-0.141853	0.390792	0.188757	-0.0896764	0.15518	-0.0931294	-0.240982	-0.492906	-0.606504	-0.111119	-0.17452	1.06895	0.399141	-0.609222	-1.00219	0.413207	-0.262328	-0.0953066	-0.0997766	0.173704	-0.463119	-0.770908	-0.0864231	0.0461099	-0.244856	1.25094	-1.90481	0.533624	-0.108226	-0.139864	-0.067283	0.161824	0.0805923
TCGA-42-2589-01	54	1	Stage IIIC	1	G3	1	YES	1	1-10 mm	1			0	1278	42.6	0.762187	-0.0277785	-0.112993	2.24516	2.6677	0.531941	1.37296	-0.388506	0.155846	-0.238929	-0.18998	1.60533	0.0526308	2.7732	3.60833	2.02451	0.0650123	-0.155647	-0.137447	-2.46419	-0.302439	-0.868418	-0.0513331	-0.41024	-0.360736	-0.077293	-1.86933	-1.29384	-0.373246	-0.0140037	-0.184773	-0.165146	-0.125458
TCGA-29-1707-02	41	0	Stage IIC	0	G3	1	NO	0	No Macroscopic disease	1	0	0	0	1277	42.5667	-0.512643	-0.413278	0.118267	-0.716316	-1.57437	-0.180119	-0.555872	-0.492776	-0.501074	-0.230169	-0.15623	0.569609	0.255721	0.524998	1.40614	0.671337	-0.150698	-0.192657	-0.0436666	0.657624	0.0891007	-1.99027	0.0619369	-0.33293	-0.171356	-0.022033	0.608001	1.8129	-0.317436	-0.163244	0.036187	-0.145936	-0.140398
TCGA-20-1686-01	75	1	Stage IIIC	1	G3	1	NO	0	No Macroscopic disease	1	0	0	0	89	2.96667	0.683517	-0.0696685	-0.0837234	0.0114736	-0.86843	-0.0524094	-0.205872	-0.0751656	-0.0515844	0.177281	-0.0151701	-0.585771	-0.0322092	0.0643379	1.01829	1.00071	0.473902	0.0552734	0.174883	-0.330636	-0.0311193	1.1895	0.242167	1.04383	0.426364	0.369567	-0.504769	-0.568216	0.111414	0.0606863	-0.274833	0.106004	0.128172
TCGA-29-1707-01	41	0	Stage IIC	0	G3	1	NO	0	No Macroscopic disease	1	0	0	0	1277	42.5667	-0.466713	-0.140238	-0.126013	-1.14938	-1.22123	0.0127806	-0.0732524	-0.0931856	-0.429154	0.168191	0.3853	-0.0929508	-0.0830892	-0.490422	-0.102262	0.629767	0.00942233	-0.100157	-0.105727	1.20574	0.938241	-2.07479	-0.138983	-0.35035	0.366604	0.045437	1.45291	1.04356	-0.276366	0.192986	0.057337	-0.194226	-0.00088769
TCGA-13-0801-01	46	1	Stage IIIC	1	G3	1			No Macroscopic disease	1			1	1399	46.6333	0.704047	-0.0286585	0.0463166	0.748444	4.64706	0.383441	-0.294762	0.819084	1.73532	0.221231	-0.0845101	1.36449	0.662201	2.52947	3.50616	1.63541	0.712342	0.978463	0.557333	0.667494	0.359961	0.505382	0.0608969	-0.24927	0.118394	-0.058053	-0.360789	-0.528766	-0.00214585	0.0469363	0.013567	0.583194	0.143022
TCGA-31-1946-01	30	0	Stage IIIC	1	G3	1	NO	0	No Macroscopic disease	1			0	918	30.6	0.00852734	-0.148928	-0.168933	-0.920416	0.14941	-0.202929	-0.190972	-0.504976	-0.504574	-0.145279	0.16416	0.210739	-0.267369	-0.753022	-1.25303	-1.21253	-0.0936877	-0.147947	-0.0224066	-0.654796	-0.235479	-0.417268	-0.320253	-0.32457	0.0756141	-0.041623	3.22636	0.947194	0.173164	0.219726	-0.336263	-0.119366	0.0210223
TCGA-10-0936-01	69	1	Stage IIIC	1	G3	1	YES	1	>20 mm	2	0	0	1	1123	37.4333	-0.549073	-0.361018	0.0955966	-1.04467	-1.60826	-0.205599	-0.582532	-0.525426	-0.660714	0.144831	0.00186993	-0.00759081	0.340391	0.470428	2.58308	0.0814474	0.0856923	-0.0325166	-0.0188066	0.631054	0.102931	-0.00116759	0.0590769	0.00569992	-0.0369359	0.083457	2.18415	1.86004	-0.0453459	-0.167654	-0.341563	-0.122866	-0.249968
TCGA-09-2051-01	42	0	Stage IIIC	1	G3	1	YES	1	No Macroscopic disease	1			0	1919	63.9667	1.00507	-0.0456985	-0.114803	1.08369	1.46477	0.289291	0.636068	1.78043	2.26119	0.133211	0.10198	1.02197	-0.0954992	1.44003	2.74534	1.88379	-0.264068	0.0623634	0.119153	-0.0586055	-0.254209	1.20133	0.0329769	0.47211	-0.204826	0.137577	-0.831009	-1.23219	0.0799241	-0.102594	-0.068613	-0.191326	-0.0792577
TCGA-09-1661-01	75	1	Stage IIIC	1	G3	1	NO	0	1-10 mm	1			1	1169	38.9667	-0.297153	0.0071115	0.160227	0.0252236	0.28285	-0.00651941	0.324808	-0.213576	0.0727556	0.180391	0.00592993	-0.228581	0.0267808	-0.178742	0.653918	0.945167	0.352732	0.151103	0.422843	-0.820216	-0.587579	-0.909758	0.434997	-0.3632	0.324114	-0.150203	-2.26524	-0.960686	-0.00972585	-0.143054	0.029407	-0.00776575	0.201012
TCGA-09-0364-01	80	1	Stage IIC	0	G3	1	NO	0	11-20 mm	2			1	887	29.5667	0.311157	0.275182	0.115577	0.425824	1.67393	0.341741	0.601958	1.02454	-0.489184	-0.236779	-0.0567901	-3.01061	0.0604108	-0.687502	-1.57952	-1.67865	0.0894123	0.171373	-0.0877566	0.197684	-0.452989	-1.23166	0.134787	-0.46584	0.0920441	0.00635702	3.39125	0.386164	0.927514	1.53509	0.181087	0.115794	0.0882323
TCGA-24-2261-01	76	1	Stage IIIC	1	G3	1	YES	1	11-20 mm	2			1	24	0.8	-0.227113	-0.0387785	-0.156393	-0.734386	-0.59954	-0.263469	0.481838	-0.487636	-0.558374	-0.0135987	0.19569	0.0756692	-0.0165392	-0.567842	-1.26361	0.207827	-0.123288	-0.314917	-0.0904466	0.340454	0.106141	0.950222	0.0181069	0.22642	0.116644	-0.170473	0.167371	-0.0552662	0.0834241	-0.101684	0.074747	-0.0453858	-0.0585177
TCGA-24-2295-01	69	1	Stage IIIC	1	G3	1	YES	1	>20 mm	2			1	1007	33.5667	0.998617	0.762292	-0.0516034	1.54428	1.13299	0.189881	0.440698	0.317764	1.59872	-0.113109	0.31886	-0.498741	-0.0997192	-0.321942	-0.705492	0.873577	-0.394388	-0.0831066	0.0506034	0.453964	-0.00167926	1.43152	0.0388569	-0.12551	-0.193156	0.108117	2.07742	0.320094	0.144214	-0.0386937	0.032427	-0.178876	0.0255623
TCGA-25-2396-01	71	1	Stage IIIC	1	G3	1			No Macroscopic disease	1			1	92	3.06667	-0.0725127	-0.418778	-0.128213	-0.939346	-0.88174	-0.191789	-0.347142	-0.449416	-0.503664	0.0839313	0.0651199	0.939869	-0.240059	-0.192732	-0.0833021	1.46603	-0.162128	0.00511339	0.00813342	1.69911	1.03692	-0.226398	-0.273823	-0.51162	-0.248406	0.063327	2.6469	1.06356	-0.143746	-0.245284	-0.285773	-0.125556	-0.0302377
TCGA-29-1764-01	49	1	Stage IIIC	1	G2	0			>20 mm	2	0	0	0	1914	63.8	-0.136773	-0.0083785	0.268887	-0.442296	-0.7159	-0.0543794	-0.108662	-0.277336	-0.475274	0.0111013	0.19063	0.385249	-0.303219	-0.548272	-1.37488	-1.3384	-0.136548	-0.0582766	0.0129734	-0.512006	0.0552707	-0.472008	0.190467	-0.22036	-0.0484159	0.016277	1.18199	0.0334638	-0.209806	-0.179554	0.061177	0.00053425	0.0430123
TCGA-20-0990-01	74	1	Stage IIIC	1	G3	1					1	0	0	789	26.3	0.313467	0.0753915	0.118397	1.20127	2.20975	0.0679906	1.11391	0.410654	1.54624	8.12648e-05	-0.23006	-1.39254	-0.225329	-0.209372	-0.767502	0.803637	-0.0982877	0.264943	0.168943	1.54643	0.881521	0.763092	0.165887	-0.50544	-0.0397459	0.056207	-1.85002	-1.05848	-0.0716659	-0.103034	0.020937	0.102924	0.0329123
TCGA-13-1410-01	57	1	Stage IV	1	GX								0	2464	82.1333	0.439427	-0.179618	0.00458658	0.114524	0.8333	-0.110269	0.468168	-0.0660456	1.49281	-0.0963887	-0.2482	0.00890919	-0.0746992	-0.468842	-0.716932	0.509427	-0.312628	-0.0728766	-0.168567	-0.907536	-0.578219	-0.394208	0.0126869	-0.41668	0.00231415	0.010127	0.862821	-0.520036	0.361834	-0.0299537	-0.243553	0.0552942	0.0297923
TCGA-25-1314-01	42	0	Stage IV	1	G3	1			1-10 mm	1			1	1004	33.4667	-0.464043	-0.340618	-0.114393	-0.761376	-0.67746	-0.127879	-0.302772	-0.517536	-0.376184	0.0358113	0.11546	0.754929	0.179071	-0.365222	0.297298	1.22528	0.131022	-0.0528866	0.227483	-0.671806	-0.273909	-1.57472	0.128777	-0.29713	-0.0768259	-0.114553	-2.44386	-1.33366	-0.220076	0.121046	0.094567	-0.0922158	-0.0688077
TCGA-04-1514-01	45	1	Stage IIIA	1	G2	0	NO	0	No Macroscopic disease	1	1	0	1	1720	57.3333	-0.556653	-0.447608	-0.129263	-1.02776	-1.24371	-0.100259	0.836508	1.35587	-0.595834	-0.134889	-0.34648	-1.51159	-0.321829	0.279478	0.00593788	1.6494	-0.185318	-0.106317	0.0491834	0.219724	0.0131107	1.45756	-0.254493	0.74259	0.230414	-0.191813	-2.70846	-1.29373	0.0476341	-0.211324	0.063437	-0.00952575	-0.0450577
TCGA-61-1895-01	52	1	Stage IIIB	1	G3	1	YES	1	No Macroscopic disease	1			0	44	1.46667	-0.00854266	-0.193408	-0.129493	-0.459836	1.55094	-0.0683694	-0.113942	-0.268256	-0.335084	-0.140339	-0.0455801	-0.219661	-0.119099	-0.533152	-1.15727	-0.177683	-0.154588	-0.0295666	-0.220197	-0.672766	-0.184069	1.78351	0.253497	1.74292	0.203814	0.026227	1.71222	0.568454	0.00134415	0.0945663	0.083927	0.241874	0.0637523
TCGA-61-1740-01	71	1	Stage IIIC	1	G3	1	YES	1	>20 mm	2	3	1	1	74	2.46667	-0.253993	0.460992	-0.332663	-0.510626	2.43979	0.260761	0.418208	0.0342144	0.284226	0.0466413	0.0598099	0.314349	-0.129359	-0.0285221	0.283198	-0.555853	0.166602	0.131253	-0.183717	-0.348336	-0.395879	-0.176818	0.0731769	-0.36184	-0.0854959	-0.071623	0.753931	1.45861	0.367444	0.191986	-0.105333	0.0414142	-0.0792177
TCGA-13-0725-01	44	0	Stage IIIC	1	G3	1			1-10 mm	1			1	377	12.5667	-0.0253927	0.0475315	-0.0344434	1.18979	1.41856	-0.204099	0.0610076	1.37959	0.385106	0.326631	0.25463	0.936109	0.184361	0.135378	-0.0556621	1.11463	0.731662	0.258363	-0.0632266	1.57539	0.798581	-0.133038	-0.313093	-0.37561	-0.0443859	-0.276223	0.840571	-0.580116	-0.213976	0.0491563	-0.109373	0.127294	0.123902
TCGA-30-1856-01	56	1	Stage IIIC	1	G3	1	NO	0	1-10 mm	1			1	477	15.9	-0.215573	0.0719015	-0.151713	-0.631926	-0.307	-0.0391294	0.0426276	1.67461	0.818036	-0.0867887	0.10629	0.139329	-0.0181592	-0.241862	-0.471792	1.49343	0.214122	0.0767634	-0.0849466	0.150704	-0.371179	0.223492	0.0293869	-0.13955	-0.00240585	0.00418702	0.156901	-0.428726	-0.375326	0.0684763	0.087047	0.0342042	0.0604323
TCGA-09-1672-01	78	1	Stage IIIC	1	G1	0	YES	1					0	178	5.93333	1.27444	-0.0925085	0.121527	1.78086	-0.58665	-0.126919	-0.401432	-0.335506	-0.356914	0.0582513	0.10399	1.72448	-0.0108092	0.0631479	-0.0413721	0.189747	-0.0423277	0.0475734	-0.166937	0.122814	-0.176109	0.137982	-0.132593	-0.28638	0.125844	0.125857	0.241081	0.674284	0.263204	-0.0709337	-0.150443	-0.0929458	-0.138538
TCGA-29-2414-02	75	1	Stage IIIC	1	G2	0			11-20 mm	2			1	2621	87.3667	-0.349693	-0.287578	-0.00391342	-0.689506	-1.49934	-0.144779	-0.355412	-0.436316	-0.367424	-0.109509	-0.26635	-0.237011	-0.141539	-0.904272	-2.02682	-0.0783826	-0.324528	-0.371437	-0.254307	1.87965	1.20668	0.153282	-0.205353	-0.11798	-0.0907059	-0.110833	0.659221	0.0785238	-0.0408659	-0.109794	0.015157	-0.0183658	-0.178268
TCGA-29-2414-01	75	1	Stage IIIC	1	G2	0			11-20 mm	2			1	2621	87.3667	-0.291483	-0.264788	-0.143483	-0.543236	-0.39957	-0.113729	-0.375452	-0.463526	-0.474874	-0.0425987	-0.19088	-0.170481	-0.0916292	-0.472002	-1.43657	-0.137353	-0.408698	-0.181157	-0.161187	1.58252	1.20766	0.589782	-0.221553	-0.44414	-0.0596259	-0.142503	0.559801	-0.0164662	0.215674	-0.0698737	-0.063383	0.0127442	-0.160728
TCGA-61-1728-01	59	1	Stage IV	1	G3	1	NO	0	1-10 mm	1			0	848	28.2667	-0.175373	-0.134578	0.173667	-1.03122	-1.47198	-0.208329	-0.165402	-0.483026	-0.626614	0.0279313	0.23562	-0.0433908	-0.0887292	-0.289872	-0.585912	-0.973923	0.105702	-0.199897	-0.0440866	-0.141006	0.0224307	-1.29419	-0.0877231	-0.4738	0.0381441	-0.140713	1.03034	0.528154	-0.0212459	8.63069e-05	-0.161883	0.0613942	-0.0178977
TCGA-13-1489-02	70	1	Stage IIIC	1	G2	0							1	2553	85.1	0.194327	-0.367478	-0.237103	1.99174	-1.21815	-0.0544194	-0.211712	-0.380886	-0.534124	-0.158039	-0.31447	0.110469	-0.299519	-0.849182	-0.182472	0.468737	-0.330048	-0.195497	0.141023	-0.473706	-0.573169	1.17219	0.0338269	3.16485	0.150224	0.218257	0.776421	0.344184	0.383534	0.138886	0.013707	-0.0692658	-0.0904577
TCGA-23-2084-01	45	1	Stage IV	1	G3	1	YES	1	No Macroscopic disease	1			1	1516	50.5333	-0.488153	-0.317118	0.122877	-1.013	-1.24414	-0.158209	-0.325272	-0.557836	-0.658394	-0.0967487	0.15138	1.25139	-0.0702192	0.527758	2.25268	0.266577	0.146202	-0.143307	-0.00953658	0.721994	0.00305074	0.721152	0.269247	-0.40109	0.175564	0.051017	-2.59106	-1.15913	-0.305626	-0.0620737	0.00169698	-0.167506	-0.0133477
TCGA-61-2088-01	51	1	Stage IIIC	1	G3	1	NO	0	No Macroscopic disease	1			0	145	4.83333	0.432157	2.18735	0.106167	2.84834	0.0421101	-0.102239	0.0169276	0.184014	0.449796	-0.110239	-0.1833	2.06047	0.508961	1.61053	2.29009	0.886617	-0.0325077	-0.0281966	-0.221117	2.81327	1.57194	1.15394	-0.318883	-0.25418	-0.113286	-0.149333	0.0317612	-0.193036	-0.212926	-0.115134	-0.119403	-0.0764658	-0.102638
TCGA-57-1586-01	66	1	Stage IIIC	1	G3	1	YES	1	11-20 mm	2			0	679	22.6333	-0.463633	0.0206415	-0.105323	-0.984626	-1.06995	-0.125139	-0.327782	-0.298616	-0.432034	-0.0173787	0.33867	1.62408	-0.0585992	0.491308	0.482008	2.57358	0.282072	0.0812234	-0.0550166	2.91764	0.414821	2.2453	0.138117	2.23418	0.329054	-0.135313	0.592321	-0.278016	0.123894	0.169826	-0.329273	-0.144286	-0.0978377
TCGA-59-2352-01	78	1	Stage IIIC	1	G3	1							1	286	9.53333	-0.432523	-0.316968	0.0758266	-0.665196	-1.46309	-0.138159	-0.354372	-0.339846	-0.660874	-0.118299	-0.24286	0.719379	-0.0826892	0.267518	1.65446	1.97031	0.0449723	0.268533	-0.0984666	1.0014	0.233561	0.853022	-0.115753	0.39205	-0.0740859	0.145887	-1.0458	-0.729736	0.0741041	-0.279264	-0.178193	-0.119146	-0.136728
TCGA-36-1578-01	63	1	Stage IV	1	G3	1			>20 mm	2	0	0	0	847	28.2333	-0.520193	-0.234618	0.0168166	-0.656186	-1.43841	-0.270359	-0.385162	-0.472906	-0.533434	-0.100959	-0.0311201	0.297509	0.476251	-0.814452	-1.32525	-2.386	0.0124823	-0.202107	0.0476934	-1.85333	-0.460999	-2.00105	0.322737	-0.51141	0.113134	-0.061863	-0.190739	-0.169706	-0.0573159	0.0262763	0.014477	0.0594442	0.144992
TCGA-24-2030-01	87	1	Stage IIIC	1	G3	1			>20 mm	2			1	1701	56.7	-0.515833	-0.252868	-0.0191334	-1.08296	-0.94092	0.0391306	0.100968	-0.413096	-0.442794	-0.0398087	0.19429	-1.51629	-0.264679	-0.844302	-1.18254	0.314397	-0.127148	-0.157077	0.168293	-0.189366	-0.0519993	-1.3925	-0.298933	-0.42937	0.0991941	0.277017	-1.00005	0.599314	0.707564	0.249286	0.313097	-0.152336	0.106392
TCGA-24-1553-01	53	1	Stage IIIB	1	G3	1			1-10 mm	1			1	1767	58.9	-0.214303	-0.228818	-0.245383	-1.06498	-1.34903	0.0462006	-0.302342	-0.578066	-0.605994	-0.0619487	0.0341399	-1.18334	-0.377529	-1.01347	-1.84902	-2.33906	0.175212	-0.294477	-0.0463466	0.291124	-0.131209	-0.490778	-0.129733	-0.47642	0.0643641	-0.135963	-0.903689	1.53671	-0.0928659	-0.184384	-0.139173	-0.113036	-0.0718577
TCGA-24-1466-01	74	1	Stage IIIC	1	G3	1			1-10 mm	1			1	1373	45.7667	0.287537	-0.0508785	0.239317	0.316554	0.26017	0.00117059	0.103978	-0.0858656	0.847046	0.0898413	0.15026	0.711719	0.554941	1.6511	2.35186	1.26657	0.106892	0.0739434	0.0778334	-0.430216	0.346391	-0.394268	0.132557	-0.14686	0.00124415	0.046847	0.796501	-0.564406	-0.283036	-0.246514	-0.043513	0.0530942	0.100462
TCGA-29-1775-01	51	1	Stage IIIC	1	G2	0			1-10 mm	1	0	0	0	376	12.5333	-0.425353	0.0742115	0.0331366	-0.954256	-1.1318	0.0783206	-0.221682	-0.344146	-0.101924	0.0649513	0.14515	0.654149	-0.0885292	-0.0949721	-0.293212	1.28654	0.309302	0.0721734	0.238213	1.41354	1.0394	-1.381	0.391897	-0.0463001	0.325474	0.090877	-2.2689	-1.13439	-0.154256	0.231376	0.021207	0.0831342	0.125592
TCGA-29-1688-01	39	0	Stage IIIC	1	G2	0							1	2400	80	-0.0775427	0.0316015	-0.256573	-0.780846	-0.39458	0.0285506	-0.591252	-0.327606	-0.472514	-0.127619	0.0691399	1.09961	0.200811	2.01499	3.46348	0.794597	0.0974823	-0.217497	-0.245287	0.699274	0.102801	-1.29952	-0.101823	-0.29109	-0.00830585	0.072987	-1.57383	-1.0827	-0.332646	-0.113754	-0.258653	-0.0991158	-0.142748
TCGA-24-1103-01	50	1	Stage IIIC	1	G3	1			1-10 mm	1			1	1646	54.8667	-0.858803	-0.242648	0.320077	-0.471626	-1.50274	-0.00322941	-0.496362	-0.254666	-0.492494	-0.0220187	-0.12065	1.48947	0.101761	2.67448	3.88565	1.64111	0.251782	0.379013	-0.0825666	-0.540566	0.124771	-1.67554	0.0131769	-0.2291	0.176674	-0.071753	-2.41642	-1.21888	-0.318066	-0.0300337	-0.032323	0.228214	-0.0130077
TCGA-25-1325-01	77	1	Stage IV	1	G3	1			>20 mm	2			1	976	32.5333	-0.645703	-0.0402085	0.122287	-0.686026	-1.2429	-0.265079	-0.480392	-0.381786	-0.319434	0.0706113	-0.10761	-2.48422	-0.0455992	-0.996792	-1.60002	-1.63859	-0.445878	-0.215317	0.239003	-0.288076	-0.289549	-0.413948	-0.00734307	-0.38389	-0.236226	-0.175323	1.25133	0.797094	-0.0951959	-0.0826137	-0.187423	-0.136246	-0.0243777
TCGA-23-1123-01	59	1	Stage IIIC	1	G3	1	YES	1	11-20 mm	2			1	1018	33.9333	-0.513153	-0.331328	0.127987	-0.989506	-1.16851	0.285881	-0.139192	0.0291844	-0.390454	0.127171	-0.25758	-0.0267408	-0.0152192	-0.993892	-1.17517	-0.432933	0.232612	0.0860534	0.179373	0.370434	-0.333509	-0.00857759	-0.248603	-0.2486	0.0590341	-0.113973	-0.154089	0.496054	-0.258066	0.139006	0.034907	0.216404	0.101312
TCGA-13-1489-01	70	1	Stage IIIC	1	G2	0							1	2553	85.1	-0.563203	-0.0738885	-0.0638834	0.331754	-1.2972	0.105881	-0.418202	-0.561296	-0.615504	-0.141129	-0.1174	0.178839	-0.0849892	-0.729982	-0.747452	-1.11201	-0.139958	-0.190077	0.436773	0.279384	0.212471	1.85793	-0.00993307	3.27109	-0.319446	-0.015243	1.95165	1.22252	0.400034	0.117376	-0.127343	-0.290096	-0.100018
TCGA-04-1525-01	47	1	Stage IIIC	1	G3	1	NO	0	1-10 mm	1			1	1167	38.9	-0.497443	-0.157408	-0.0527734	-0.941196	-1.58412	-0.328129	-0.139842	-0.461696	-0.465564	-0.222359	0.26808	-2.07247	-0.179189	-0.952822	-1.53974	-0.772213	-0.166348	-0.227537	0.0462134	1.35574	-0.260719	0.470992	0.116837	-0.39867	-0.118356	0.200237	2.031	0.118434	0.266614	0.00346631	-0.200903	0.0429242	0.0786123
TCGA-04-1646-01	60	1	Stage IIIC	1	G3	1			1-10 mm	1	0	0	1	848	28.2667	-0.272443	-0.306188	-0.0580234	-0.948496	-0.83092	0.0952006	0.175798	-0.177496	0.129406	-0.149169	0.21421	-2.55273	-0.130969	-0.919712	-2.01174	-2.33645	0.124102	0.0187934	-0.208897	1.336	1.1217	-0.277668	0.289587	-0.0275601	0.224624	0.143617	-1.26515	0.985814	-0.0619959	-0.0518537	-0.054323	-0.0897358	-0.00168769
TCGA-13-0910-01	58	1	Stage IIIC	1	G3	1			1-10 mm	1			0	3548	118.267	-0.436033	-0.247448	-0.00267342	-0.988636	-0.95943	-0.0131794	-0.392462	-0.520896	-0.564144	0.0484413	-0.1539	0.0718592	-0.172219	-1.02915	-1.5763	-0.274403	-0.191768	-0.119837	-0.191877	-0.712536	-0.533099	-1.41034	-0.187843	-0.37713	-0.252326	-0.00692298	0.0203712	1.53516	-0.153216	-0.206104	0.153217	0.0100642	-0.223068
TCGA-24-1923-01	51	1	Stage IIIC	1	G3	1	YES	1	1-10 mm	1			1	690	23	-0.453543	0.108282	0.179907	-0.00305644	-0.0870099	0.197641	0.0900476	-0.0786556	-0.0476944	0.0247213	0.15383	-0.740861	-0.220529	-0.682432	-0.851712	-1.2853	0.270602	0.0573334	0.0378334	-0.0781855	-0.143979	2.06779	0.329597	0.40549	-0.0718959	0.020337	-1.50142	0.165994	0.00315415	-0.131424	-0.118253	0.119444	0.112662
TCGA-30-1867-01	46	1	Stage IV	1	GX								1	37	1.23333	0.0708973	-0.380418	-0.153423	-0.333266	0.0338001	0.00288059	0.349488	-0.414466	0.0670556	0.0545513	0.13796	0.853529	-0.0967192	-0.281962	0.0450879	1.61	-0.0144777	0.0967534	0.0159734	0.207614	-0.146809	0.280682	-0.407943	-0.34214	-0.136996	-0.292053	-0.738279	-0.795386	0.213794	0.160446	-0.226313	0.0912842	0.168162
TCGA-61-2008-02	40	0	Stage IIC	0	G2	0	YES	1	No Macroscopic disease	1			0	932	31.0667	-0.231413	-0.490508	-0.127313	-0.787256	-1.45247	-0.160609	-0.556962	-0.326096	-0.396204	-0.189519	-0.18995	-2.10442	-0.434839	-1.13511	-1.75171	-1.59038	-0.473298	-0.330867	-0.341667	-0.419656	-0.427649	-1.93807	-0.449173	-0.22053	-0.296186	-0.078833	3.24676	1.9588	0.324854	-0.164064	0.272727	-0.137816	-0.0917677
TCGA-13-1409-01	73	1	Stage IIIC	1	G3	1			1-10 mm	1			1	1742	58.0667	0.0318373	0.914582	0.329927	2.63955	3.79944	0.0240306	0.490908	-0.350696	-0.616794	-0.0861387	0.0876899	-0.327461	0.132801	-0.0334521	-1.62092	0.401027	0.103682	0.0984434	0.272473	0.806444	1.1355	1.85908	0.139587	-0.52724	-0.00120585	-0.047703	-2.61878	-1.16116	-0.168526	-0.167014	-0.144763	0.245994	0.0123823
TCGA-61-2008-01	40	0	Stage IIC	0	G2	0	YES	1	No Macroscopic disease	1			0	932	31.0667	-0.479113	-0.257008	0.0283966	-0.618816	-1.52407	-0.0512594	-0.341772	-0.457186	-0.572444	-0.0615087	0.0605099	-3.16256	-0.326179	-1.03944	-1.86648	-2.49022	-0.0299177	-0.340507	-0.0756766	-1.33372	-0.466419	-0.528008	-0.272243	-0.64138	-0.0872859	-0.024603	0.0292112	0.743894	-0.0562459	-0.0873837	-0.158403	0.0145942	-0.0190177
TCGA-61-1913-01	48	1	Stage IIIB	1	G3	1			1-10 mm	1			0	1488	49.6	-0.382213	-0.0528285	-0.00998342	-1.09317	-1.2049	-0.152499	-0.0119524	-0.225446	-0.291964	0.0575913	0.36189	-2.61894	0.224191	-0.605932	-1.42975	-0.829303	0.445882	-0.102517	-0.0922066	0.187984	0.411411	-1.41051	0.313267	-0.20017	0.0960541	-0.185523	2.93092	1.53311	-0.0889259	0.158966	0.078867	0.348084	-0.0318377
TCGA-04-1536-01	60	1	Stage IV	1	G3	1			1-10 mm	1	0	0	1	885	29.5	-0.414503	-0.139158	-0.173193	-0.632796	-0.33215	-0.166759	-0.219322	-0.542946	-0.0966344	0.0150913	-0.0389901	-0.757221	0.157501	1.48681	2.24782	0.609207	0.173462	-0.0382166	0.0177134	1.16121	0.264361	-0.540138	-0.103303	-0.58483	0.141754	-0.085713	-2.11447	0.357114	-0.269126	-0.0944137	0.135837	0.0684842	0.257182
TCGA-59-2363-01	40	0	Stage IIIA	1	G3	1	NO	0	No Macroscopic disease	1			0	165	5.5	0.491557	0.0117115	-0.0124234	0.232654	2.03227	0.494991	0.718188	4.59862	1.30586	-0.111459	-0.22997	0.397189	-0.300899	0.900878	1.74543	1.50513	0.0256923	0.376363	-0.148407	-1.37823	-0.510879	-0.0510576	-0.465043	-0.32157	-0.351256	0.081657	-0.655779	-0.220156	-0.167746	-0.0207337	-0.036673	-0.104016	-0.186818
TCGA-29-2425-01	60	1	Stage IIIC	1	G2	0	NO	0	>20 mm	2	0	0	0	1977	65.9	-0.281893	-0.119168	0.127177	-0.605176	-1.33668	0.0717706	-0.403692	-0.524096	-0.570184	-0.0657187	0.00298993	-0.578361	-0.133239	-0.771102	-1.51853	0.762857	-0.327408	-0.206257	0.150703	-2.41726	-0.228879	-1.87128	0.297477	-0.35126	-0.0388659	0.136407	-1.0632	-0.0608262	-0.0998059	-0.102534	0.025237	0.00771425	0.103802
TCGA-25-1631-01	73	1	Stage IIIC	1	G3	1			1-10 mm	1			1	9	0.3	0.531877	-0.210728	0.0196466	0.288554	0.32441	0.190691	0.838508	0.180674	1.468	0.0335513	0.0298699	0.530199	0.596411	0.702418	1.96781	0.752077	0.549132	0.0123434	0.323133	-0.00432555	0.216961	1.02198	0.00812693	2.21754	0.271614	-0.142173	-0.753989	-1.06339	0.460754	0.203826	0.052167	0.200884	0.179542
TCGA-29-1699-01	57	1	Stage IIIC	1	G3	1	YES	1	1-10 mm	1	1	0	1	1106	36.8667	-0.0607627	0.0045815	-0.278573	0.868804	0.49209	-0.105269	0.151868	-0.356896	-0.495764	-0.0343787	0.18324	1.30758	0.00987081	-0.375852	-0.477242	2.20631	0.0845423	0.0266234	-0.0891366	-1.43179	-0.184029	-0.838128	-0.251913	-0.45424	-0.0307659	-0.014353	-1.01421	-0.700606	0.167604	-0.0827937	-0.277953	-0.153536	-0.0823877
TCGA-13-0793-01	40	0	Stage IV	1	G3	1			1-10 mm	1			0	3263	108.767	-0.112663	0.133542	0.142787	1.20347	0.8758	0.00435059	0.105358	0.975754	0.250456	-0.0673887	-0.0638701	-0.740441	-0.0499792	0.351388	2.39346	0.783637	0.609532	0.380863	0.225083	-0.752876	-0.347419	-0.595458	-0.00568307	-0.40179	-0.0808059	-0.064543	-0.454469	0.0929438	-0.183276	-0.0383837	-0.094913	0.226334	0.256862
TCGA-24-1564-01	67	1	Stage IIIC	1	G3	1			1-10 mm	1			1	787	26.2333	0.0316273	0.664442	-0.355213	0.0833836	3.22769	-0.116279	0.354668	-0.588016	-0.626704	-0.204399	-0.0164201	1.14176	-0.131169	-0.311282	-0.829512	-0.366113	-0.0935977	-0.0904866	0.0997834	-0.00978555	0.102801	1.10504	-0.171893	-0.18898	-0.102106	-0.237873	1.12603	0.336214	0.0830641	-0.0645537	-0.135113	-0.224176	-0.115338
TCGA-42-2588-01	61	1	Stage IV	1	G3	1	YES	1	>20 mm	2	2	1	1	880	29.3333	1.20168	0.0707615	-0.0525234	1.3245	1.67014	0.193841	0.558468	1.9096	2.66512	0.0678713	-0.20303	1.13256	-0.00728919	1.55534	2.99805	2.01236	-0.166828	0.144713	0.127973	-0.156926	-0.162409	1.36124	-0.0577231	0.93193	-0.0983959	0.171577	-0.583159	-1.16329	-0.0108859	-0.202664	0.221117	-0.0801958	0.0352523
TCGA-24-2029-01	75	1	Stage IIIC	1	G3	1			>20 mm	2			1	439	14.6333	-0.263383	-0.0851085	-0.0329034	-0.322486	-0.0658899	0.0386306	-0.0290024	-0.435636	0.987756	0.0507013	0.42005	-0.150201	0.157121	-0.233202	-0.905012	-0.277963	0.340502	0.0567934	0.411173	-0.342556	-0.158339	0.837982	-0.156463	1.60427	0.0677841	0.382477	0.829521	0.0783538	0.245144	0.362146	1.03268	0.271244	0.149702
TCGA-20-1685-01	45	1	Stage IIIC	1	G3	1	NO	0	1-10 mm	1	0	0	0	508	16.9333	-0.356963	0.0048915	-0.140183	-1.00168	-1.42583	-0.118519	-0.304332	-0.218546	-0.694864	-0.164149	-0.10853	-1.81129	-0.180169	-1.06734	-1.50448	-2.46401	-0.0362577	-0.259657	-0.179257	2.85141	1.52266	1.92663	-0.132453	-0.30124	0.155124	-0.201603	2.77744	0.414244	-0.192516	-0.0611137	-0.079523	-0.0210758	-0.0873577
TCGA-13-0921-01	72	1	Stage IIIC	1	G3	1			No Macroscopic disease	1			1	1483	49.4333	-0.335463	-0.182378	0.303097	-0.832696	-1.44407	0.386961	0.345778	-0.291236	-0.0762144	-0.0320887	0.11051	-3.74152	0.216591	-0.706792	-1.75846	-1.42822	-0.0178177	0.0767534	-0.102527	-0.730886	-0.504049	-0.975108	0.640717	-0.36274	0.130264	0.124517	0.575561	0.434954	0.0156341	0.0167663	-0.076473	0.250214	0.0567123
TCGA-13-0800-01	52	1	Stage IIIC	1	G3	1			No Macroscopic disease	1			0	2661	88.7	-0.527163	-0.136028	0.121577	-0.887736	-1.60236	-0.0490994	-0.674902	-0.275476	-0.487254	-0.0128087	-0.0462801	0.0698492	0.111791	-0.226902	-0.849652	2.28628	0.524852	-0.0675266	0.126793	1.50736	-0.127049	0.674442	0.0755969	-0.33157	-0.149926	0.033697	-0.885849	-1.07008	-0.0752559	0.0421763	-0.048813	0.00628425	-0.0593577
TCGA-24-0966-01	78	1	Stage IIIC	1	G3	1	YES	1	>20 mm	2			0	232	7.73333	-0.288943	-0.453228	0.0220766	-0.728056	-1.57283	0.0891106	-0.523552	-0.522776	-0.631274	-0.123249	-0.16689	-2.37168	0.0398108	-0.749182	-0.734862	-2.58617	-0.248908	-0.179757	-0.107977	-0.303156	-0.344389	-1.28052	0.118457	-0.56218	-0.162376	-0.026353	0.421131	2.62342	0.458734	-0.0513537	-0.349403	-0.0200458	-0.0523877
TCGA-24-1847-01	45	1	Stage IV	1	G3	1	YES	1	1-10 mm	1			0	343	11.4333	0.142207	0.246352	-0.199183	0.930144	1.80254	-0.0807794	-0.497572	-0.486606	-0.593934	0.0615913	0.16822	1.39791	-0.0749292	0.738268	2.26353	0.391757	0.0159423	-0.159327	-0.147297	-0.387416	-0.161239	-0.352808	-0.162413	-0.3233	0.0677941	-0.087503	1.01063	-0.402506	0.154294	0.0826563	-0.133823	0.0196242	-0.142728
TCGA-13-1507-01	77	1	Stage IIIC	1	G3	1			1-10 mm	1	1	0	1	1993	66.4333	-0.317603	-0.185838	-0.189993	-0.572806	-0.29677	-0.0200994	-0.311672	-0.270906	-0.377354	0.136221	-0.0991801	1.02523	0.0783608	1.69968	2.66488	1.5166	-0.0978677	0.129863	-0.0593266	-2.15139	-0.433209	-1.24933	-0.200263	-0.43935	-0.0449259	-0.160123	-2.21724	-1.0975	-0.302086	-0.0844537	0.088097	-0.0631458	0.0537623
TCGA-10-0935-01	68	1	Stage IIIC	1	G3	1	YES	1	1-10 mm	1			1	1078	35.9333	-0.353723	-0.0151385	0.394647	-0.530946	-0.85029	0.133071	-0.266662	-0.303076	-0.223394	0.318861	0.0450899	-0.0418308	0.240361	2.77093	2.39465	1.55525	0.302132	0.438083	-0.0184266	-0.490566	-0.0387293	-1.87668	0.193157	-0.17448	0.0174141	0.073747	-1.6677	-1.03414	-0.0705559	0.285786	0.048887	-0.0324458	-0.0240777
TCGA-09-2050-01	65	1	Stage IIA	0	G2	0	NO	0	No Macroscopic disease	1			0	2163	72.1	0.540377	0.246882	-0.210143	1.67226	1.14284	0.246321	0.860778	0.0609144	1.79709	-0.0760187	-0.0764801	1.04788	-0.0348192	2.35085	2.32024	1.59684	0.152512	0.379923	-0.0317366	-0.305296	1.02763	1.37714	-0.104073	-0.46343	-0.166286	0.095577	0.301941	-0.994646	-0.116106	0.0365163	0.329627	-0.0790258	-0.0224377
TCGA-23-1024-01	52	1	Stage IV	1	G3	1			1-10 mm	1			0	468	15.6	-0.130143	-0.381578	0.0848466	-1.03971	-1.60793	-0.290499	-0.309202	-0.401896	-0.331224	0.0770513	0.15514	-1.2663	0.148581	-0.927522	-0.991302	-0.0574426	0.117832	-0.249837	0.209043	0.768274	-0.0632393	-1.57274	0.178527	-0.21041	0.0505441	-0.042763	-0.0974388	-0.161466	-0.0711359	0.0307863	0.067177	0.161934	0.0907023
TCGA-23-2072-01	58	1	Stage IV	1	G3	1			>20 mm	2			1	759	25.3	1.68055	2.84679	0.164947	4.11529	5.28138	0.646201	1.25831	2.96923	1.77038	-0.0936987	0.00284993	0.168289	-0.141039	-0.571632	-0.958302	-1.45962	-0.0858577	-0.123147	-0.256737	-0.276866	-0.208219	-0.308208	-0.317943	-0.55478	-0.177006	-0.059093	-1.45889	-0.771686	-0.177746	-0.0292137	-0.024533	-0.00095575	-0.0401277
TCGA-24-2260-01	74	1	Stage IIIB	1	G3	1			1-10 mm	1			1	1100	36.6667	-0.627283	0.110612	0.400397	-1.18206	-1.03631	0.0237806	-0.355122	-0.327606	-0.398244	-0.0318487	0.29852	-2.59697	-0.193799	-0.834052	-1.78486	-2.50431	0.0425223	-0.0924266	-0.00922658	0.698614	-0.329169	-1.72674	-0.364323	-0.30551	0.138494	-0.051983	2.66672	1.01523	-0.397016	-0.135904	-0.113203	0.0648742	-0.00829769
TCGA-04-1351-01	76	1	Stage IIIC	1	G2	0							0	1991	66.3667	3.50424	3.09787	0.304397	4.45017	3.61349	0.702821	2.41077	5.07278	3.49126	0.000831265	-0.39281	-1.38195	-0.0448192	-0.335522	-1.53858	0.573947	-0.0514977	0.237783	-0.130227	1.43981	0.488511	2.6583	0.246387	0.0358499	-0.0257359	-0.049043	-2.29359	-1.16902	-0.134076	-0.150464	0.00768698	0.0543042	0.00117231
TCGA-36-2534-01	72	1	Stage IIIC	1	G3	1			>20 mm	2	1	0	0	907	30.2333	-0.280493	-0.297048	0.00954658	-0.764056	-1.26056	-0.212039	-0.380732	-0.315276	-0.323004	-0.182349	0.18046	-1.49955	-0.0757492	-0.634952	-1.41379	-1.96507	-0.238648	-0.292287	-0.204427	-0.165856	-0.232999	-0.331358	0.114317	-0.21594	-0.0938159	0.114127	-0.956179	0.866274	-0.211846	-0.221144	-0.108933	-0.136726	0.0752523
TCGA-29-1763-01	43	0	Stage IIC	0	G2	0			1-10 mm	1	0	0	0	2032	67.7333	-0.298973	-0.174368	-0.0581034	-1.20191	-0.99062	-0.150249	-0.263752	-0.273836	-0.386294	-0.121709	0.0304299	-2.67064	-0.345749	-0.989972	-1.85395	-2.34885	-0.0161077	-0.0652666	-0.0369166	-0.167746	-0.407179	-0.0152076	-0.179923	-0.0732701	0.0381641	-0.111593	0.826211	1.45085	0.0503341	0.00750631	-0.120593	-0.0861158	-0.127728
TCGA-29-2436-01	36	0	Stage IIIC	1	G2	0			1-10 mm	1			0	297	9.9	-0.425293	-0.481868	0.150797	-0.731116	-0.9377	-0.0892294	-0.310602	-0.310386	-0.446714	-0.0390887	-0.19164	1.24106	0.0437908	-0.387332	0.124098	1.444	-0.303098	-0.0567366	-0.0961566	1.82906	0.877831	-0.424628	0.0901069	-0.34576	-0.0496859	-0.091233	2.6322	0.961334	-0.169356	0.0277363	0.090017	-0.0651058	0.0337823
TCGA-13-0891-01	73	1	Stage IV	1	G3	1			No Macroscopic disease	1			1	3128	104.267	-0.631193	-0.322338	0.153747	-0.927306	-1.41837	-0.0604194	-0.556092	-0.569466	-0.476964	-0.0532787	0.12772	0.517089	0.205041	1.72033	2.41546	-0.149603	0.146902	-0.143577	-0.0884366	-1.98909	-0.198749	-2.16585	0.324007	-0.11288	0.0609341	-0.105143	1.87517	2.28157	0.662784	-0.0999237	-0.268883	-0.225426	-0.187488
TCGA-23-1111-01	63	1	Stage IIIC	1	G3	1	YES	1	>20 mm	2			0	98	3.26667	-0.135823	-0.0664685	-0.100303	-0.927296	-1.3995	-0.0537694	-0.275922	0.0839044	0.378516	-0.0132887	0.20117	-0.0911108	-0.169829	-0.166162	-0.663212	0.732577	-0.188318	-0.208857	0.000973423	4.44713	1.87459	5.69347	0.597077	-0.27121	0.0810241	-0.102523	-1.04898	-0.743696	0.594974	-0.0106737	-0.043713	0.259074	-0.0262877
TCGA-25-1313-01	62	1	Stage IV	1	G3	1			1-10 mm	1			1	820	27.3333	-0.554053	-0.335908	0.207327	-0.836916	-1.50344	-0.243309	-0.597652	-0.536416	-0.618654	-0.0766287	-0.38706	0.766509	-0.133649	-1.03511	-1.80607	-2.43524	-0.178558	-0.0808266	0.153013	-1.6614	-0.279359	1.08424	0.252707	-0.41317	-0.0414859	0.101127	0.469311	0.940224	-0.112076	-0.108854	-0.114053	0.00414425	-0.0305077
TCGA-13-1477-01	49	1	Stage IV	1	G2	0			1-10 mm	1			1	1662	55.4	-0.150043	-0.401028	0.202627	0.159374	-1.49559	-0.292109	-0.371002	-0.560626	-0.537524	-0.00875874	0.14305	0.128459	0.422141	2.1098	2.29755	0.933607	-0.213778	-0.120117	0.0636334	-1.85759	-0.492339	-0.709728	-0.0884631	-0.48612	-0.272836	-0.024213	-2.39778	0.426304	-0.0645259	-0.267394	0.00535698	0.0890142	0.0523623
																-0.252083	-0.130518	-0.0237334	-0.599106	-0.598175	-0.0478294	-0.184497	-0.316371	-0.370114	-0.0448887	-0.0110651	0.226694	-0.0318942	-0.365677	-0.591157	0.206997	-0.0231827	-0.0549466	-0.0212166	0.00139445	-0.121854	-0.0791376	-0.0282831	-0.28145	-0.0328559	-0.022358	0.0556262	-0.118586	-0.0750159	-0.0480037	-0.043613	-0.0167358	-0.0147077
